# Supplementary material for: Linkage Analysis and QTL Mapping Using SNP Dosage Data in a Tetraploid Potato Mapping Population
Source: PLoS One. 2013 May 21;8(5):e63939. doi: 10.1371/journal.pone.0063939 (PMC3660524; doi:10.1371/journal.pone.0063939)
Supplement: Table S1 — Order of the mapped, binned and duplicate SNPs on chromsomes I–XII. The (near) duplicate and binned markers are listed below the closest mapped marker. The recombination fraction of each binned marker with the closest mapped marker is shown in the final column. (XLS) [file pone.0063939.s002.xls]

## Sheet: Sheet1
No	Position (cM)	Mapped	Binned	Recombination frequency with closest mapped marker. D=(near)duplicate
1	0	c2_6865
2	1.84	c2_48155
3			c2_50011	0.0001
4			c2_27878	0.0104
5	8.65	c2_45058
6	9.5	c2_56402
7	11.46	c2_36643
8	12.89	c1_10918
9			c1_10924	D
10			c2_6683	0.0217
11			c2_54797	0.002
12			c2_36608	0.01
13			c1_2417	0.033
14			c2_21233	0.0438
15			c2_21100	0.0326
16			c2_36615	D
17			c2_6713	D
18	13.1	c2_36644
19			c2_54803	D
20			c2_36686	D
21			c2_36664	D
22			c2_36656	D
23			c2_54800	D
24	13.34	c1_10915
25			c2_36660	D
26			c2_36629	D
27			c2_21098	0.0295
28			c2_21099	0.0299
29			c2_36642	0.0324
30	14.42	c1_10930
31			c2_36658	D
32	14.49	c2_36691
33	19.68	c2_21236
34	22.07	c1_6674
35			c2_21247	D
36			c1_6704	0.0002
37	26.45	c2_51797
38	28.04	c2_49936
39			c2_2333	0.0002
40			c2_55012	0.0001
41	28.55	c1_11066
42			c2_43643	D
43			c1_7143	D
44			c2_22549	D
45			c2_22530	D
46			c1_8593	D
47			c1_7136	D
48			c1_7142	D
49			c2_49722	0.0004
50			c1_880	0.0002
51			c2_2873	D
52			c2_49326	D
53	31.79	c2_27885
54	33.55	c2_27882
55			c2_27884	D
56			c1_13293	0.0003
57			c2_51804	0.0002
58			c2_51808	0.0004
59			c2_51805	0.0002
60			c1_13296	0.0001
61			c1_6083	0.0003
62			c1_16312	0.0308
63			c2_2334	0.0002
64			c2_51806	D
65	35.62	c2_50013
66	35.69	c2_54760
67			c2_2332	0.0002
68			c1_15241	0.0124
69			c2_52209	D
70	37.51	c1_12938
71			c2_49042	0.0001
72			c2_43973	0.0001
73	39.48	c2_50028
74	41.14	c2_54355
75			c1_8358	0.0041
76			c1_14649	0.0001
77			c2_53759	0.0123
78			c2_55144	D
79	41.47	c1_14664
80			c2_49758	D
81			c2_54811	D
82			c2_38726	D
83			c2_49759	D
84			c1_15714	D
85			c2_32110	D
86	43.13	c1_12858
87			c1_14259	D
88			c1_14261	D
89			c1_16169	D
90			c2_45626	D
91			c1_16690	D
92			c2_45625	D
93			c1_12108	0.0386
94			c2_20888	0.0001
95	43.65	c1_14219
96	44.48	c1_14633
97	44.93	c1_11506
98			c2_49723	D
99			c2_54307	D
100			c2_54308	D
101			c2_55621	D
102			c2_56843	D
103			c2_56844	D
104			c2_694	D
105			c1_14647	D
106			c1_14654	D
107			c1_14956	D
108			c1_15612	D
109			c2_49867	D
110			c1_15853	D
111			c1_15855	D
112			c2_55113	D
113			c1_16425	D
114			c1_3693	D
115			c1_6795	D
116			c2_57185	D
117			c1_8541	D
118			c2_14939	D
119			c2_22545	D
120			c2_27680	D
121			c2_27681	D
122			c2_2871	D
123			c2_2874	D
124			c1_8535	D
125			c2_32111	D
126			c2_34940	D
127			c2_35218	D
128			c1_16423	D
129			c2_42829	D
130			c2_48565	D
131			c2_48568	D
132			c2_49719	D
133			c2_49724	D
134			c2_49726	D
135			c2_35220	0.0001
136			c1_14648	0.0108
137			c2_55618	0.0001
138			c2_41441	0.0002
139			c2_53521	0.0001
140			c2_40131	0.0001
141			c2_40105	0.0233
142			c2_49720	D
143	45.52	c1_13430
144			c2_56796	D
145			c2_2591	D
146	45.53	c2_2721
147	45.72	c2_38448
148	45.74	c2_56795
149	46.15	c2_2653
150			c2_53347	D
151			c2_56267	D
152			c2_46521	D
153			c2_43926	D
154			c2_54306	0.0171
155	46.44	c2_35518
156			c2_35520	D
157			c2_46520	D
158	46.67	c1_9676
159			c2_32359	0.0001
160	46.8	c1_12131
161			c1_9679	D
162			c2_41339	D
163	47.71	c1_12118
164			c2_38406	D
165	48.06	c1_12057
166			c1_12064	D
167	48.72	c2_40956
168	49.15	c1_12114
169	50.9	c1_12063
170	52.07	c1_13686
171			c2_32367	D
172			c2_40954	D
173	52.64	c2_46195
174			c2_13751	0.0136
175	53.72	c2_13653
176	53.77	c1_12106
177			c2_41336	D
178			c2_38405	D
179			c2_41335	D
180	55.59	c1_4415
181	55.69	c1_4706
182			c2_14487	D
183	56.09	c2_14468
184			c2_14493	D
185	56.53	c1_4744
186			c2_14470	D
187			c2_13675	0.0186
188	56.58	c2_14467
189	56.81	c2_13650
190			c2_13676	0.0321
191	58.13	c2_14623
192			c2_47313	0.0468
193	58.33	c1_5145
194	58.39	c1_4745
195			c2_14492	D
196			c2_14495	D
197			c2_14608	D
198			c2_14491	D
199	58.56	c2_13681
200	58.72	c1_5150
201	59.09	c2_14613
202	59.53	c2_20569
203	59.67	c2_20521
204			c2_20502	0.0055
205	59.93	c2_20501
206	60.61	c1_4748
207			c2_14595	D
208			c2_37566	D
209			c1_6485	0.0321
210	60.77	c2_20506
211			c2_20505	0.011
212	61.09	c2_20517
213	61.7	c2_37564
214			c2_37575	D
215	61.82	c2_20507
216	62.93	c1_6501
217			c2_20513	D
218			c2_20522	D
219	63	c1_15340
220	63.6	c2_13766
221			c1_4757	0.0263
222	63.76	c2_52484
223			c2_52492	D
224	64.3	c1_14588
225			c1_11769	0.0159
226			c2_20500	0.0136
227			c2_55718	D
228			c2_55722	D
229	64.98	c2_49451
230			c2_20514	0.0459
231	65.48	c1_14044
232			c2_51055	0.0001
233			c2_12126	0.022
234			c2_55723	0.0001
235	66.07	c2_51057
236	66.25	c2_39834
237	66.84	c1_5759
238			c2_17530	D
239	67.08	c2_17592
240			c2_13758	0.0418
241			c2_49476	D
242	67.34	c2_17529
243	68.7	c2_17531
244	69.2	c2_17537
245	69.39	c1_15579
246	69.93	c1_5653
247	70.19	c2_17191
248	70.78	c2_17192
249			c2_17193	D
250			c1_5657	0.0395
251	70.97	c2_12125
252	71.48	c1_3868
253	71.84	c2_12106
254	72.18	c1_3860
255	72.4	c1_3867
256			c2_12124	D
257	72.77	c1_3863
258			c2_12216	0.0442
259	73.42	c1_3894
260	73.72	c1_9573
261			c1_9585	D
262	74.71	c1_9581
263	75.18	c2_19956
264	75.95	c2_19974
265	76.17	c1_9566
266	76.55	c1_9587
267	77.05	c1_6294
268	77.5	c2_31820
269	77.68	c1_4666
270			c1_5346	0.0211
271	79.62	c1_4604
272			c1_3844	0.0419
273			c1_4615	0.0003
274			c1_5254	0.0255
275			c2_12076	0.0465
276			c1_3851	0.0295
277			c1_3848	0.0295
278			c1_4622	0.016
279			c2_12217	D
280			c1_3852	D
281	79.94	c2_2450
282	80.33	c1_737
283			c1_758	D
284	81.21	c2_14350
285			c1_5295	0.031
286	81.32	c2_2505
287	81.61	c2_2508
288	81.77	c1_14931
289			c1_5267	D
290			c1_5281	D
291			c2_14365	D
292			c2_16424	D
293			c2_16425	D
294			c2_16466	D
295	82.13	c1_683
296			c2_2400	D
297			c2_2420	D
298			c2_2427	D
299	82.33	c2_2186
300	83.27	c2_2507
301			c1_4595	0.0428
302			c2_14366	D
303	83.92	c1_641
304			c2_2509	D
305	84.28	c2_2464
306			c2_2506	0.0002
307	85.13	c1_594
308			c2_2423	0.0108
309	85.78	c1_601
310	87.07	c2_9892
311			c2_9925	0.032
312			c2_5077	0.0006
313	87.17	c1_2520
314			c2_7246	D
315			c2_7007	D
316			c2_7245	0.0001
317			c2_7248	D
318			c2_7241	D
319	87.26	c2_50483
320	88.38	c1_607
321			c1_15872	0.0158
322			c2_50502	0.006
323			c2_2354	0.0416
324			c2_7208	0.0422
325			c2_50484	0.006
326			c1_2531	D
327			c2_7242	D
328			c2_50486	D
329			c1_2484	D
330	88.68	c2_7056
331	89	c1_3234
332			c1_3275	D
333			c1_3273	D
334			c2_4908	0.0309
335			c2_36495	0.0464
336			c2_7053	0.0234
337			c1_1737	0.0309
338			c1_3241	0.0002
339			c2_4891	0.0336
340			c1_1638	0.0272
341			c2_4708	D
342			c2_4799	D
343	89.3	c1_1838
344			c1_3227	D
345			c2_5039	D
346			c2_4754	0.0158
347			c2_4907	D
348			c2_4898	D
349	89.56	c1_1653
350	90	c1_1847
351			c2_7059	D
352			c1_2535	0.03
353	90.4	c1_2459
354			c1_2519	0.0241
355			c2_9988	0.0313
356	91.83	c2_9722
357	92.83	c2_9926
358	93.49	c2_5078
359	93.98	c2_9908
360	95.32	c2_4860
361			c2_4905	D
362	96.96	c1_15123
363			c2_36537	0.028
364			c2_4875	0.034
365			c2_4909	D
366			c2_4904	D
367	97.14	c1_10354
368			c2_22105	0.0009
369			c2_4887	0.0301
370			c2_4910	0.0297
371			c2_4614	0.0006
372			c2_31042	D
373			c2_30961	D
374			c2_30958	D
375			c2_30955	D
376			c2_37794	D
377			c2_30956	D
378	100.01	c2_49911
379			c2_4706	0.0474
380			c2_13385	0.0263
381			c2_49917	D
382			c2_4707	D
383			c2_46451	D
384			c2_42	D
385	103.34	c2_53075
386	103.84	c2_14731
387			c2_14792	0.0024
388	103.86		c2_4702	D
389	104.08	c2_49910
390			c2_53068	D
391			c1_4796	0.0388
392	104.65	c1_11288
393			c2_34478	0.0323
394	104.76	c2_14809
395			c2_37820	D
396			c2_37836	D
397			c2_14840	D
398			c2_14740	0.0158
399			c2_14793	0.0374
400			c1_9416	0.0288
401			c2_42943	0.0272
402			c2_46448	D
403	107.35	c1_11290
404			c1_9413	D
405			c2_30973	D
406			c2_14761	0.0195
407			c1_22	0.0194
408			c2_14848	0.0356
409			c2_14841	0.0129
410			c2_14762	D
411			c2_14772	D
412			c2_24	D
413	108.5	c1_4803
414			c2_14764	D
415			c2_14766	D
416			c2_54344	0.0266
417			c2_14707	0.0409
418			c2_14708	0.0357
419			c1_11308	0.0182
420			c2_14779	0.0062
421			c1_9397	0.0113
422			c2_37850	D
423			c1_9430	D
424			c1_9428	D
425			c2_14709	D
426			c1_9392	D
427			c2_14839	D
428			c2_37816	D
429	109.62	c2_49906
430			c2_49925	D
431			c2_49918	D
432			c2_53077	D
433	110.9	c1_9385
434			c1_9411	0.0294
435			c2_56309	D
436			c2_30959	D
437	112.34	c2_30963
438	113.86	c2_31041
439	115.29	c2_30957
