# Supplementary material for: Linkage Analysis and QTL Mapping Using SNP Dosage Data in a Tetraploid Potato Mapping Population
Source: PLoS One. 2013 May 21;8(5):e63939. doi: 10.1371/journal.pone.0063939 (PMC3660524; doi:10.1371/journal.pone.0063939)
Supplement: Table S2 — Order of the mapped, binned and duplicate SNPs on chromsomes I–XII. The (near) duplicate and binned markers are listed below the closest mapped marker. The recombination fraction of each binned marker with the closest mapped marker is shown in the final column. (XLS) [file pone.0063939.s003.xls]

## Sheet: Sheet1
No	Position (cM)	Mapped	Binned	Recombination frequency with closest mapped marker. D=(near)duplicate
1	0	c1_6465
2			c1_3753	0.0252
3			c2_20445	0.0213
4			c2_48734	D
5	1	c1_15874
6			c2_11584	0.0338
7			c2_4505	0.0312
8			c2_54579	0.0162
9	3.49	c2_14690
10	5.74	c1_5228
11			c2_4500	0.0158
12			c2_16347	0.0148
13	6.09	c2_16362
14			c2_41887	0.0369
15			c2_16335	0.0209
16			c1_890	0.0158
17			c1_15972	0.0083
18			c2_16348	0.0097
19			c1_9120	0.0276
20			c2_54863	0.0369
21			c1_15973	0.0057
22	6.55	c2_32244
23			c2_4358	D
24			c2_4372	D
25			c2_32253	D
26			c2_811	D
27			c2_4344	0.021
28	6.8	c2_32252
29			c2_791	D
30			c2_32257	D
31			c2_44421	0.0001
32	6.97	c2_32254
33			c1_1504	0.0158
34			c2_48725	D
35			c2_55644	D
36			c2_759	D
37			c2_796	D
38			c2_803	D
39			c2_806	D
40			c2_4354	D
41			c2_32262	D
42			c2_11591	D
43			c1_6462	D
44			c1_3750	D
45			c1_3747	D
46			c1_3746	D
47			c1_1539	D
48	7.27	c2_30937
49	7.41	c1_5224
50			c2_41905	D
51			c2_54473	0.0001
52	9.12	c2_2943
53			c2_2946	D
54			c2_30952	D
55			c2_30946	D
56			c2_804	0.0257
57			c2_16350	0.0188
58			c2_16329	0.0129
59			c2_14645	0.0415
60			c1_15873	0.0385
61			c1_5739	0.0385
62			c2_30161	0.0129
63			c2_41875	0.0257
64			c2_785	D
65			c2_30164	D
66			c1_4789	D
67			c2_46464	D
68			c2_758	D
69			c2_735	D
70			c2_816	D
71			c2_14648	D
72			c2_17427	D
73			c2_17424	D
74			c1_4792	D
75			c2_32239	D
76			c2_4515	D
77	9.71	c2_30911
78			c2_57028	D
79	10.19	c1_15971
80			c1_15974	0.0033
81	11.18	c1_15331
82	12.15	c2_47096
83	12.75	c2_30171
84	13.86	c2_47760
85			c2_55863	D
86			c2_17400	0.0114
87	14.39	c1_9696
88	14.89	c1_9695
89			c2_32415	D
90			c1_9691	0.0001
91	15.42	c1_5750
92			c1_5751	D
93			c1_16286	0.0418
94			c2_38007	D
95	16.2	c2_32413
96			c2_50878	0.0115
97			c2_50885	D
98	17.7	c2_39671
99	18.1	c1_5740
100			c2_17428	0.0001
101	18.52	c2_32406
102			c1_11120	0.0374
103			c1_11123	D
104	18.9	c2_33973
105	19.06	c2_37245
106			c2_37254	D
107	19.88	c2_33993
108	20.57	c2_33996
109	21.02	c2_57247
110			c2_40336	0.0018
111	22.04	c1_9363
112	22.05	c1_11499
113	22.05	c2_21682
114			c2_38721	D
115	22.54	c1_11498
116			c2_21745	D
117	22.7	c2_53818
118			c1_9719	0.0482
119	23.03	c1_6825
120			c2_21721	D
121			c2_21750	D
122	23.13	c2_21746
123	23.47	c1_11495
124	23.87	c2_38704
125	24.49	c1_16021
126			c1_11494	0.0001
127			c2_21752	0.0002
128			c1_11554	0.0001
129			c1_9369	0.0003
130			c2_21722	0.0001
131			c1_12330	D
132			c2_38936	D
133			c1_15213	D
134			c1_9356	D
135	25.09	c2_32381
136	25.79	c2_45307
137			c2_41963	0.0164
138			c2_42059	D
139	26.31	c2_56640
140			c1_11553	0.0002
141			c1_13472	0.0312
142	28.68	c1_12305
143			c2_45308	0.0168
144			c2_45323	D
145			c2_45309	D
146			c2_45310	D
147	29.61	c2_38938
148	29.74	c1_11556
149			c2_38952	D
150	29.84	c1_12329
151	31.06	c2_38941
152			c2_52135	D
153			c1_12354	D
154			c1_12345	D
155	31.84	c1_5088
156			c1_5091	D
157			c2_19692	0.0486
158	32.83	c1_11544
159			c1_11546	D
160			c2_42065	D
161			c2_15749	0.0375
162	33.53	c2_39155
163	35.44	c1_14280
164			c2_48195	D
165			c1_12339	0.0001
166	35.47	c1_14293
167	35.78	c1_13912
168	36.81	c2_51113
169			c2_51115	D
170	36.87	c1_13929
171			c2_48239	0.0391
172	37.68	c1_12169
173			c2_46885	D
174			c2_534	D
175			c1_13911	D
176			c2_46909	D
177			c2_23190	D
178			c2_46906	D
179			c2_46904	D
180			c2_46903	D
181			c2_46898	D
182			c1_13233	D
183			c2_23192	D
184			c1_13910	D
185			c1_13769	0.0316
186	38.45	c2_41495
187			c2_44777	0.0233
188	38.53	c2_46908
189	38.75	c2_41541
190			c2_13035	0.0311
191			c1_10479	0.0008
192			c2_44776	0.0291
193			c2_44774	0.0226
194	38.9	c1_13236
195			c2_39191	D
196			c2_39175	0.0013
197	39.1	c2_48197
198	39.51	c1_4192
199			c2_51985	0.0211
200			c2_44778	0.0001
201	39.58	c1_7430
202			c1_7469	D
203			c2_23139	0.0248
204			c2_54732	0.0416
205			c2_23170	0.0123
206			c2_41534	0.0372
207	40.18	c2_13051
208			c2_50391	0.0421
209	41.48	c2_44790
210			c2_48194	0.0225
211	41.91	c2_44768
212			c2_44769	D
213			c2_44771	0.0241
214	43.6	c2_51990
215	43.62	c1_12264
216			c2_48784	0.0188
217	43.77	c2_47037
218	44.12	c2_51995
219	45.71	c1_12257
220	46.18	c1_11581
221	48.1	c2_55199
222	48.58	c2_50405
223			c2_17914	0.0376
224	48.6	c2_50570
225			c1_16172	0.0314
226	49.06	c1_11892
227			c2_40155	D
228			c2_50394	D
229			c1_12251	0.0158
230	49.85	c2_40172
231			c2_17973	0.0304
232			c2_27433	D
233			c2_27437	D
234	50.65	c2_40170
235			c2_40169	0.0348
236	51.4	c2_53337
237			c2_17896	0.0158
238			c2_17899	D
239			c2_17930	D
240			c2_17938	D
241			c2_17937	D
242			c2_17935	D
243			c2_17921	D
244			c2_17901	D
245			c2_17932	D
246			c2_17900	D
247			c2_17922	D
248			c2_17926	D
249			c2_17897	D
250	52.42	c2_17858
251			c2_49495	D
252	53.12	c1_10494
253	54.07	c2_42241
254	54.37	c1_15481
255			c1_10493	0.0182
256	54.67	c2_35211
257	55.01	c1_10491
258			c1_12375	D
259			c1_12377	D
260			c1_12382	D
261			c2_55632	D
262			c2_53037	D
263			c2_42266	D
264			c2_42169	D
265			c2_35113	D
266			c1_5881	D
267			c2_17816	D
268			c2_17809	D
269			c1_5845	D
270			c1_16731	D
271			c1_16171	D
272			c1_16170	D
273			c1_15466	D
274			c1_12373	D
275			c2_40610	0.0162
276	55.12	c2_35147
277	55.84	c1_10492
278			c2_17954	0.0377
279	56.8	c1_11955
280			c2_40636	D
281			c2_40637	D
282			c2_42133	D
283	57.33	c1_12386
284			c1_5846	D
285			c1_5837	D
286			c2_42244	0.0001
287	57.43	c2_40638
288			c2_53035	0.0391
289	58.08	c2_42132
290			c2_53034	D
291			c2_53036	0.0079
292			c1_11972	0.0079
293			c1_8091	0.0239
294			c2_42127	0.012
295			c2_42126	D
296			c2_42130	D
297			c2_42128	D
298			c2_25766	D
299	58.14	c2_40635
300			c2_25179	0.0303
301	60.76	c1_7957
302			c2_7555	D
303			c2_7559	D
304	61.27	c2_7558
305	61.84	c2_7529
306			c2_7632	D
307			c2_7560	D
308			c2_7556	D
309			c2_7557	D
310	62.62	c1_7963
311	62.8	c2_7565
312			c2_25896	0.0326
313			c1_8118	0.0114
314	63.62	c2_25892
315	64.08	c2_7631
316			c1_2657	0.0003
317			c2_7401	D
318	64.25	c1_8127
319	64.57	c2_25897
320	64.88	c1_8113
321	65.67	c1_8125
322	68.23	c1_2640
323			c2_7543	0.0262
324	69.24	c1_7325
325			c1_7341	D
326			c2_22853	D
327			c1_7342	0.0067
328			c1_16540	0.0119
329			c1_2574	0.0145
330			c2_7549	0.0231
331	69.66	c2_7426
332			c1_2641	0.0097
333	70.21	c1_7346
334			c2_22919	D
335	70.36	c2_22939
336	72.5	c1_7268
337			c2_27218	D
338	75.61	c2_27268
339			c2_27269	D
340			c2_27270	D
341	78.88	c1_4881
342			c1_7869	D
343			c2_15070	0.022
344	79.38	c1_7848
345			c2_14986	0.0386
346	80.45	c2_14987
347	81.18	c2_47227
348	82.02	c2_35689
349			c2_35695	D
350			c2_47211	D
351			c2_47200	D
352			c2_35693	D
353			c2_35694	D
354			c2_35698	D
355			c2_47163	D
356	82.94	c2_35691
357	83.46	c2_35702
358	83.71	c2_14978
359			c2_14977	0.0283
360	86.26	c1_5908
361			c2_35701	D
362			c1_5909	D
363			c2_38552	D
364			c1_5924	D
365			c2_47196	D
366			c2_47199	D
367			c2_47201	D
368			c1_12509	0.0369
369			c2_14985	D
370			c2_15018	D
371			c2_14979	D
372			c1_7867	D
373			c2_15021	D
374			c2_14983	D
375			c2_15067	D
376			c1_4849	D
377			c1_7873	D
378			c1_4847	D
379			c2_15066	D
380			c2_24869	D
381			c1_7871	D
382			c2_15047	D
383			c1_12771	D
384			c2_15040	D
385			c2_43350	D
386			c2_43348	D
387			c2_42570	D
388	91.87	c1_11459
