# Supplementary material for: Linkage Analysis and QTL Mapping Using SNP Dosage Data in a Tetraploid Potato Mapping Population
Source: PLoS One. 2013 May 21;8(5):e63939. doi: 10.1371/journal.pone.0063939 (PMC3660524; doi:10.1371/journal.pone.0063939)
Supplement: Table S3 — Order of the mapped, binned and duplicate SNPs on chromsomes I–XII. The (near) duplicate and binned markers are listed below the closest mapped marker. The recombination fraction of each binned marker with the closest mapped marker is shown in the final column. (XLS) [file pone.0063939.s004.xls]

## Sheet: June_LGIII_suppl
No	Position (cM)	Mapped	Binned	Recombination frequency with closest mapped marker. D=(near)duplicate
1	0	c1_10858
2			c2_52819	0.0001
3			c2_43470	0.0003
4			c2_52800	0.0003
5			c2_16681	0.0287
6			c2_52809	0.0001
7			c2_50372	0.0467
8			c2_52811	0.0228
9			c2_17279	0.0138
10			c2_17218	0.0001
11			c2_52815	0.0252
12			c2_51390	D
13			c2_51389	D
14	3.84	c2_16678
15			c1_5388	0.027
16			c2_16676	0.0236
17			c2_16677	0.0001
18			c1_5400	D
19			c2_16675	D
20			c2_16679	D
21			c2_16680	D
22	9.68	c1_12182
23			c2_52467	D
24	11.1	c1_13059
25			c2_5267	0.0001
26			c1_8968	0.0205
27			c1_15333	0.0205
28			c1_8970	D
29	11.32	c1_8058
30			c2_25653	0.0273
31			c1_6425	0.0269
32			c2_46592	0.0366
33			c2_25654	D
34	14.21	c1_156
35			c1_450	D
36			c2_661	D
37			c2_657	D
38			c1_167	D
39			c1_4783	0.0216
40			c2_646	0.0159
41			c2_14424	D
42			c2_14643	D
43			c1_7144	D
44	14.66	c2_44361
45	15.69	c2_35553
46			c1_3662	0.0137
47			c1_10725	0.0003
48			c2_11271	D
49			c1_16267	D
50	17.44	c1_10737
51			c1_11196	D
52			c1_11840	D
53			c1_15829	D
54			c1_11985	D
55			c1_11979	D
56			c1_3346	D
57			c1_3347	D
58			c2_37414	D
59			c2_37413	D
60			c2_37005	D
61			c2_36017	D
62			c2_35563	D
63			c2_35556	D
64			c2_35552	D
65			c1_11202	D
66			c2_10088	D
67			c1_10743	D
68			c2_10087	D
69			c1_171	0.0211
70			c2_5238	0.032
71			c1_456	D
72			c1_3647	D
73			c2_53606	D
74			c1_200	D
75			c2_5256	D
76			c2_634	D
77			c2_649	D
78			c2_11260	D
79			c2_644	D
80			c2_648	D
81			c2_5263	D
82			c2_664	D
83			c2_11269	D
84			c2_659	D
85			c2_11272	D
86	20.27	c2_49067
87			c2_37982	0.0413
88	21.15	c2_43252
89	22.12	c2_48387
90			c1_16679	0.0369
91	22.36	c2_43255
92			c2_56834	D
93	22.39	c1_10879
94			c1_7139	D
95	22.58	c1_15925
96			c2_54687	D
97			c1_9268	D
98			c2_30741	D
99	22.81	c2_55729
100	23.07	c2_49976
101	23.3	c2_49970
102	23.72	c1_11350
103			c1_15343	D
104			c2_52495	D
105			c2_36466	D
106	23.73	c2_30730
107	23.99	c2_52494
108	24.33	c2_38047
109			c2_48368	0.0386
110	24.39	c2_38058
111	24.39	c2_38068
112	24.4		c2_48378	D
113	24.4		c2_48359	D
114	24.4		c2_48372	D
115	24.4		c2_48371	D
116	24.4		c2_48369	D
117	24.4		c2_48360	D
118	24.4		c2_48364	D
119	24.4		c2_57007	0.0333
120			c2_37993	0.0289
121	24.61	c2_36468
122			c2_28984	0.0001
123	24.86	c1_15342
124	24.87	c2_35355
125			c1_13652	0.0348
126			c2_36018	0.032
127			c2_35348	0.0106
128			c2_41163	0.0293
129			c1_14973	0.0186
130			c2_41071	D
131			c2_41061	D
132			c2_35353	D
133			c2_35350	D
134			c2_35352	D
135			c2_43262	D
136			c2_56080	D
137			c1_14975	D
138			c2_56635	D
139	25.54	c1_14315
140			c2_48367	D
141			c2_57008	D
142	25.69	c1_12745
143			c1_16382	D
144			c2_35358	D
145			c1_16381	D
146			c2_43261	D
147			c1_11339	0.0007
148			c2_35332	0.0001
149	26.12	c2_36469
150	26.69	c1_7133
151	27.17	c2_48386
152	29.51	c1_1918
153			c2_38515	D
154			c2_5226	D
155			c2_54674	D
156			c2_5234	0.0001
157			c2_5287	0.015
158	29.52	c2_42312
159			c2_54530	D
160			c2_5239	D
161			c2_57360	D
162			c2_57354	D
163			c2_46604	0.0299
164			c1_9161	0.0306
165	29.82	c2_48381
166	31.5	c1_15204
167			c2_5732	D
168	32.15	c2_52371
169	33.79	c2_5227
170	35	c2_41072
171	37.37	c2_13821
172			c2_45698	0.0112
173			c1_6352	0.012
174			c2_20433	0.0216
175			c2_45703	D
176			c2_45702	D
177			c2_45699	D
178	39.2	c2_17581
179			c2_13811	0.0003
180	42.32	c1_3637
181			c2_57865	0.0333
182			c2_25560	0.028
183			c1_9014	0.0221
184			c1_9025	0.0296
185			c2_57864	0.0279
186	43.42	c1_6355
187			c1_6853	0.0426
188	45.12	c2_55277
189			c2_55280	D
190			c2_55279	D
191			c2_55278	D
192			c1_526	0.0001
193	45.61	c1_6398
194			c1_6349	0.0448
195			c1_5766	0.0263
196			c2_55471	D
197	52.91	c2_55072
198			c2_29641	0.0207
199			c2_29639	0.0209
200			c2_29643	D
201	56.52	c2_45489
202	58.9	c1_6308
203			c2_20175	D
204			c2_20178	D
205			c2_20259	D
206			c2_20274	D
207			c2_20273	D
208			c2_1567	0.0197
209			c2_1579	0.0002
210			c2_1545	0.0223
211			c2_1887	D
212	60.32	c1_16234
213			c2_57256	D
214			c2_17737	D
215	60.58	c2_17649
216			c1_4579	0.0002
217	61.09	c1_378
218			c2_1560	D
219			c2_14017	D
220			c1_398	0.0106
221			c2_1722	0.0001
222			c2_1616	0.0195
223			c2_58296	D
224	61.68	c2_1723
225			c2_1724	D
226			c1_5796	0.0435
227			c1_4542	0.0327
228			c2_14064	0.0346
229			c2_14155	0.0338
230	62.63	c2_17644
231			c1_4509	0.0009
232			c2_1844	0.002
233	64.73	c2_17631
234	65.58	c1_16513
235			c2_55882	D
236			c1_4576	D
237			c1_4577	D
238	65.65	c2_55885
239			c2_20282	0.0009
240			c2_57257	0.0052
241			c2_20286	D
242			c2_20285	D
243	67.32	c1_5956
244			c1_7096	0.0456
245	67.55	c1_7111
246	67.56		c2_20117	0.0489
247			c2_20124	D
248	68.56	c2_22466
249	69.03	c1_111
250			c2_391	D
251			c2_397	D
252			c2_26466	D
253			c2_389	D
254			c2_390	D
255			c2_398	0.0158
256	71.89	c1_5959
257	71.9		c1_8203	D
258			c2_26398	D
259	72.91	c1_15547
260			c2_18502	D
261			c2_18503	D
262			c2_18507	D
263			c2_18463	D
264			c2_18457	D
265			c2_18459	0.0241
266			c2_323	0.0482
267			c2_53258	D
268	73.09	c2_387
269	73.1		c1_108	0.0189
270	73.1		c2_245	0.0125
271	73.1		c2_26320	D
272			c2_326	D
273	74.25	c2_18482
274			c1_5951	0.0189
275	75.09	c2_26403
276			c2_17650	0.0465
277			c2_18269	0.0231
278			c2_26454	D
279			c2_26382	D
280	75.61	c2_26375
281			c2_422	D
282			c2_396	D
283			c2_429	D
284			c2_26402	D
285			c2_400	D
286	79.22	c1_7722
287			c2_616	0.0397
288	80.2	c2_85
289			c2_86	D
290	82.66	c2_164
291			c2_578	D
292	84.21	c2_9498
293			c2_9531	D
294			c2_9630	0.0002
295			c1_97	0.0432
296			c2_328	D
297			c2_308	D
298	85.71	c2_9497
299	89.99	c2_37136
300			c2_37137	D
301			c2_56824	D
302	90.6	c2_37139
303	91.48	c2_37119
304			c2_37121	D
