# Supplementary material for: Linkage Analysis and QTL Mapping Using SNP Dosage Data in a Tetraploid Potato Mapping Population
Source: PLoS One. 2013 May 21;8(5):e63939. doi: 10.1371/journal.pone.0063939 (PMC3660524; doi:10.1371/journal.pone.0063939)
Supplement: Table S4 — Order of the mapped, binned and duplicate SNPs on chromsomes I–XII. The (near) duplicate and binned markers are listed below the closest mapped marker. The recombination fraction of each binned marker with the closest mapped marker is shown in the final column. (XLS) [file pone.0063939.s005.xls]

## Sheet: Sheet1
No	Position (cM)	Mapped	Binned	Recombination frequency with closest mapped marker. D=(near)duplicate
1	0	c2_36945
2	2	c1_11008
3			c1_11023	D
4	4.91	c2_23603
5	7.05	c1_11027
6	7.23	c1_7568
7			c2_54387	D
8			c2_23611	D
9			c2_23601	D
10			c1_7571	D
11			c1_7570	D
12			c2_56206	0.0003
13	7.47	c2_36953
14	8.24	c1_11030
15			c1_11031	D
16			c2_36910	0.0421
17			c2_36944	0.016
18			c2_23593	0.0318
19			c2_36956	0.0278
20			c1_11025	0.0068
21			c2_36955	D
22	8.99	c2_36941
23	9.07	c2_36942
24			c2_23511	0.0368
25			c2_36993	0.0285
26	9.91	c2_36957
27			c1_7569	0.0488
28			cR__c	0.0014
29	10.98	c2_23619
30			c2_23596	0.0243
31	13.95	c2_29827
32			c2_58191	0.0005
33	14.15	c2_23600
34			c2_54382	D
35			c2_39282	D
36			c2_46653	0.0001
37			c2_53206	0.0186
38	17.97	c1_16291
39			c2_54378	D
40	19.53	c2_39286
41	20.3	c1_11626
42			c1_11242	0.019
43	22.4	c1_9084
44			c2_29829	D
45	24.13	c2_50942
46	24.57	c1_6898
47			c2_21937	D
48	24.61	c2_7756
49			c2_31713	0.0317
50			c2_21867	0.0338
51			c2_31733	0.016
52	25.88	c1_16358
53			c1_13860	0.0183
54			c2_29833	0.0001
55			c2_51641	0.034
56			c2_45927	0.0218
57	26.21	c2_21930
58	26.82	c2_21847
59			c2_21896	D
60	27.83	c1_15106
61			c2_11571	D
62	30.57	c2_39597
63			c2_39624	D
64	32.17	c1_6890
65			c2_21842	0.0001
66	32.41	c2_11488
67			c2_48854	D
68			c2_48871	D
69			c2_48867	D
70			c2_48861	D
71			c2_11564	D
72			c1_3707	0.0001
73			c2_11570	D
74	33.25	c2_21914
75	33.33	c1_11723
76	34.5	c2_26801
77	35.43	c2_26792
78			c2_31403	0.0107
79			c2_7747	0.0005
80	35.52	c2_11534
81			c2_48864	0.0001
82			c2_48868	D
83			c2_48866	D
84	36.47	c2_47240
85	36.73	c2_26800
86			c1_8353	0.0001
87			c2_11569	0.0295
88			c2_26771	0.0001
89			c2_26790	0.0053
90	37.35	c2_26794
91			c2_26796	D
92	37.66	c2_55708
93	38.54	c1_15042
94			c1_8368	D
95			c1_8367	D
96	38.6	c2_48073
97			c2_48074	D
98			c2_51559	D
99			c2_58190	0.0002
100			c2_57825	0.0348
101	38.95	c1_14213
102			c2_26802	D
103			c2_58332	D
104			c2_58194	D
105			c2_56256	D
106			c1_8354	D
107			c1_16299	D
108			c2_47320	D
109			c1_8344	D
110	39.01	c2_32900
111	39.21	c1_14039
112			c2_32901	D
113			c1_9476	D
114			c2_56257	0.0068
115			c2_51560	0.0137
116			c2_56251	0.0068
117			c2_56252	0.0136
118			c1_5209	0.0116
119	39.23	c1_9111
120			c2_32904	D
121			c2_37596	D
122			c2_58366	D
123	39.47	c2_21604
124	39.96	c2_39962
125			c2_51558	0.0234
126	40.4	c1_3436
127			c2_11101	D
128			c2_31360	D
129			c2_31358	D
130	40.59	c1_3443
131			c2_10008	D
132	40.78	c2_10461
133	41.05	c2_55090
134	41.28	c2_57338
135			c2_31361	0.0186
136			c2_31359	0.0106
137			c2_16744	0.0499
138			c1_16643	0.0417
139	41.52	c2_54606
140	41.72	c1_14569
141			c1_3316	D
142	41.75	c1_8346
143			c2_58335	D
144			c2_26844	D
145			c2_26813	D
146			c2_26799	D
147			c2_39718	0.0107
148			c2_48873	0.0216
149			c2_11516	0.0211
150			c1_11709	0.0211
151			c2_11425	D
152			c2_39606	D
153			c2_39593	D
154			c2_39590	D
155			c1_11710	D
156	41.82	c2_16720
157			c1_15886	0.0412
158	42.09	c1_3319
159	42.47	c2_44601
160			c1_16258	0.0001
161			c2_11487	0.0458
162			c2_26773	0.0184
163			c2_53784	0.0054
164	42.5	c2_10443
165	42.72	c2_48817
166			c2_16722	0.0306
167			c2_48814	0.0061
168			c2_48818	D
169	42.78	c2_16712
170	42.79	c1_2681
171	43.19	c2_56254
172			c2_56255	D
173	43.38	c2_38729
174			c2_56253	D
175			c2_39594	0.0001
176	44.42	c1_6036
177			c2_55710	0.0053
178			c2_55711	0.016
179	45.1	c2_39856
180	45.31	c2_19001
181	45.75	c2_16718
182	46.1	c1_14442
183	47.32	c1_16534
184	47.41	c1_6126
185			c2_47244	D
186			c2_18225	D
187			c1_6157	D
188			c2_54709	D
189	48.07	c2_54140
190	48.33	c1_6033
191			c2_54533	D
192			c1_6037	D
193	48.57	c1_11791
194			c1_13396	D
195			c2_39847	0.0001
196			c2_39848	D
197	52.53	c2_48808
198	52.63	c1_15878
199	53	c2_48692
200			c2_48694	0.0324
201	53.4	c1_15977
202	53.64	c1_6901
203	53.86	c1_15495
204			c2_54887	D
205	54.2	c1_15983
206	54.28	c1_15513
207			c1_15982	D
208			c2_16728	0.0003
209	54.38	c2_48810
210			c2_21977	0.0165
211	54.59	c2_45035
212	54.69	c2_53566
213			c1_14397	0.0005
214			c2_45039	D
215			c2_48691	D
216			c2_48693	D
217			c1_14398	D
218	55.33	c2_21973
219	55.87	c2_21974
220	56.01	c1_12945
221			c2_44006	D
222			c2_43987	D
223			c2_57883	0.0001
224			c2_52890	0.0001
225			c2_57884	D
226	56.57	c1_15760
227			c2_54229	D
228			c2_1505	0.0001
229			c1_6040	0.0001
230	56.78	c1_16625
231	58.37	c2_45034
232	58.78	c2_34958
233	59.02	c2_52892
234			c2_43998	0.012
235			c2_44000	D
236	59.31	c2_54335
237	59.91	c1_10762
238	60.01	c2_34960
239			c2_36027	D
240	60.35	c2_36061
241			c2_55849	0.0086
242	60.4	c2_36060
243	60.78	c2_36059
244			c2_55854	D
245	62.27	c1_11750
246			c2_39816	D
247			c2_39801	D
248			c2_39817	D
249			c1_11758	D
250			c2_36034	0.0263
251			c2_34948	0.0474
252			c2_36045	D
253			c2_36021	D
254			c2_55852	D
255			c2_53545	D
256			c2_34957	D
257	62.81	c2_39804
258	63.92	c1_11356
259			c1_11363	D
260	64.2	c2_39800
261	64.2	c2_51232
262			c2_39810	D
263			c2_39802	D
264			c2_39807	D
265			c2_51245	0.0158
266	64.45	c2_51234
267	64.62	c2_51244
268	64.79	c1_15012
269	65.17	c1_15505
270	65.23	c1_15006
271	65.91	c2_39450
272			c2_26742	0.0318
273			c2_26758	0.0369
274	66.42	c1_11391
275	66.72	c2_38116
276	67.72	c2_37472
277	68.09	c2_37502
278			c2_48290	0.0405
279	68.12	c1_11206
280	68.34	c1_11211
281	69.16	c2_32550
282	69.83	c2_32543
283	69.95	c2_43735
284			c2_43743	D
285	70.7	c1_11670
286			c2_39448	D
287			c2_43722	0.0001
288			c1_6758	0.0259
289	70.72	c2_39463
290	70.89	c2_39453
291	71.08	c2_43748
292	71.57	c1_9769
293	72.3	c1_11639
294			c2_39333	D
295	73.48	c2_26681
296			c2_55774	D
297	75.02	c2_26713
298			c2_55773	D
299			c2_55777	D
300			c2_55784	D
301	75.11	c2_21590
302	75.32	c1_16191
303	76.24	c2_25282
304			c2_55780	D
305			c2_55786	D
306			c1_8328	0.0197
307			c1_8330	0.0491
308			c2_26688	0.0099
309			c2_55772	D
310			c2_55793	D
311	77.65	c2_25284
312			c2_55768	D
313			c2_55775	D
314			c2_55791	D
315	78.26	c1_6749
316	78.65	c2_44640
317			c2_26740	0.0093
318			c1_9619	0.0241
319			c1_8319	0.016
320			c2_26743	0.0442
321			c2_26741	0.0485
322			c2_26744	0.0283
323			c2_32056	D
324			c2_32042	D
325			c2_38611	D
326	80.28	c1_13172
327			c2_52195	0.0158
328	80.34	c2_32036
329			c2_34863	0.0421
330			c2_16746	0.0158
331	81.4	c2_54446
332			c2_52206	0.0124
333			c1_9613	0.0132
334			c2_19584	0.0263
335	82.15	c2_12955
336	83.21	c1_4180
337			c2_12981	D
338			c2_12936	0.0161
339	83.79	c1_13077
340			c1_4175	D
341			c1_4162	D
342			c2_12954	D
343			c1_4178	D
344			c2_12937	D
345			c2_12902	D
346	84.36	c2_12953
347			c2_12957	D
348			c2_12921	0.0001
349	85.05	c1_3166
350			c2_34937	D
351			c2_54749	0.0157
352			c1_10425	0.0316
353			c1_10428	0.0234
354			c2_12947	0.0199
355			c2_34877	D
356			c2_34861	D
357			c2_34876	D
358			c2_34867	D
359			c2_34874	D
360			c2_34869	D
361			c2_12956	D
362			c2_34865	D
363	86.17	c2_34872
364			c2_34875	0.0137
365			c1_10424	0.0137
366			c2_34866	0.0069
367			c2_34862	0.0069
368			c2_34870	0.0069
369			c2_34873	D
370	86.38	c2_12959
371	86.58	c1_4109
372	87.44	c1_4171
373			c2_12928	D
374			c2_12924	D
375	88.27	c1_10167
376			c1_3450	D
377			c1_10196	D
378			c1_10669	D
379			c1_10676	D
380			c1_10713	D
381			c2_35999	D
382			c2_35996	D
383			c2_35995	D
384			c2_35959	D
385			c2_35958	D
386			c1_10679	D
387			c1_10678	D
388			c1_10677	D
389			c1_10180	D
390	88.55	c1_4140
391	89.06	c2_12863
392			c2_12945	0.0001
393			c2_52202	0.0382
394			c1_10435	0.0286
395			c2_52205	D
396			c2_34890	D
397	90.24	c1_13085
398			c2_12938	0.0371
399			c2_12976	0.0133
400	90.49	c1_3545
401			c2_10797	D
402			c2_10802	D
403			c2_10819	D
404	92.08	c1_3461
405			c1_3515	D
406			c1_3462	D
407			c1_3494	D
408			c1_3495	D
409			c1_3514	D
410			c2_10613	D
411			c2_10614	D
412			c2_10616	D
413			c2_10618	D
414			c2_10658	D
415			c2_10659	D
416			c2_10683	D
417			c2_10687	D
418			c2_10688	D
419			c2_10692	D
420	92.62	c1_10179
421			c2_35942	0.0141
422			c2_34017	0.006
423			c1_10178	0.0162
424			c1_10667	0.0109
425			c1_10668	0.0203
426			c2_35944	D
427	92.89	c2_34019
428			c1_10202	0.0102
429	95.19	c1_10715
430			c2_35997	D
431	95.77	c1_10670
432			c2_10617	0.0403
433			c1_3484	0.0328
434			c2_10567	0.0336
435			c2_10685	0.0257
436			c1_3522	0.0281
437			c1_3499	D
438			c1_3526	D
439			c2_10563	D
440			c2_10568	D
441			c2_10615	D
442			c2_10693	D
