# Supplementary material for: Linkage Analysis and QTL Mapping Using SNP Dosage Data in a Tetraploid Potato Mapping Population
Source: PLoS One. 2013 May 21;8(5):e63939. doi: 10.1371/journal.pone.0063939 (PMC3660524; doi:10.1371/journal.pone.0063939)
Supplement: Table S5 — Order of the mapped, binned and duplicate SNPs on chromsomes I–XII. The (near) duplicate and binned markers are listed below the closest mapped marker. The recombination fraction of each binned marker with the closest mapped marker is shown in the final column. (XLSX) [file pone.0063939.s006.xlsx]

## Sheet: Sheet1
No	Position (cM)	Mapped	Binned	Recombination frequency with closest mapped marker. D=(near)duplicate
1	0	c2_23643
2	0.49	c2_23741
3	1.21	c2_33545
4	2.15	c2_23735
5	2.52	c2_23669
6			c2_23678	D
7			c2_23739	0.0068
8			c2_23804	0.0463
9	3.43	c2_23728
10	3.98	c2_23829
11			c2_11924	0.0004
12	4.01	c2_23780
13	4.31	c2_23832
14			c2_23841	D
15	4.36	c2_23828
16			c1_7621	0.0268
17			c1_7622	D
18			c2_23729	D
19			c2_23743	D
20	4.73	c2_23740
21	4.93	c2_23834
22			c2_23737	0.0001
23	5.96	c2_23831
24			c2_23842	D
25			c2_23836	D
26				D
27	6.24	c2_33522
28	7.29	c2_33513
29	7.94	c2_11605
30			c2_11758	D
31			c2_52084	D
32			c2_11737	D
33	8.86	c2_11731
34			c2_11712	0.0099
35	8.9	c1_10042
36			c2_33511	D
37			c2_33517	D
38			c2_52066	0.0211
39			c2_52067	D
40	9.07	c2_11766
41	9.43	c2_52070
42	9.5	c2_33598
43			c2_33535	D
44	9.85	c2_11747
45			c1_3767	0.0001
46			c2_52061	0.0477
47	9.96	c2_33563
48	10.17	c2_33521
49	10.25	c2_33516
50			c2_33520	D
51			c2_33537	D
52			c2_33536	D
53	10.43	c2_11604
54	10.63	c2_33510
55	10.89	c2_33515
56	11.47	c2_33518
57	11.77	c2_23835
58	12.16	c2_23833
59	12.29	c1_15684
60	12.68	c2_23843
61	13.76	c2_11695
62			c2_11727	0.0118
63	14.21	c2_11829
64			c2_22957	0.0119
65			c2_23056	0.0472
66	15.63	c1_3840
67			c2_11925	0.0097
68	15.69	c2_11685
69			c2_11707	D
70	15.79	c2_50302
71	16.94	c2_50316
72			c2_50312	0.0059
73	18.3	c2_47609
74			c2_51478	D
75			c2_50432	D
76	18.34	c1_14840
77			c2_38163	D
78			c2_50421	D
79	19.42	c2_38229
80				D
81			c2_47611	D
82	19.45	c1_11076
83			c2_37067	D
84			c2_37065	D
85			c1_11265	D
86			c1_11259	D
87			c2_37034	D
88			c2_38172	0.0158
89			c1_14641	0.0263
90			c2_47300	D
91			c2_32828	D
92			c2_55906	D
93			c2_17449	D
94			c1_9825	D
95			c1_5836	D
96			c2_48021	D
97			c2_51915	D
98			c2_47303	D
99			c2_47302	D
100			c2_47301	D
101			c1_14644	D
102			c2_43535	D
103			c1_14643	D
104			c2_32885	D
105				D
106	19.85	c2_50301
107	20.2	c2_50303
108			c2_54044	0.001
109			c1_7372	0.0395
110			c2_55704	D
111			c2_50324	D
112			c2_54050	D
113			c2_50283	D
114			c2_50289	D
115			c2_54053	D
116			c2_50290	D
117			c2_22959	D
118			c2_22990	D
119			c2_50305	D
120			c2_50291	D
121			c2_50327	D
122			c2_50309	D
123	20.43	c2_47607
124			c2_47644	D
125			c2_47649	D
126			c2_47648	D
127	20.82	c2_55452
128	21.2	c2_47284
129	21.24	c2_47646
130	21.41	c2_51473
131			c1_3793	0.0398
132	21.48	c2_47597
133			c2_47660	0.0089
134			c2_50292	D
135			c2_50326	D
136	21.95	c1_14839
137			c2_43663	0.0455
138			c2_50325	0.0001
139	21.99	c1_14802
140			c1_3795	0.0351
141	22.03	c2_51470
142			c2_50298	0.0001
143	22.49	c2_22991
144			c2_37692	0.0452
145	22.81	c2_38193
146	23.49	c2_50306
147	23.51	c2_50304
148			c2_51464	D
149			c2_45522	0.0211
150	23.78	c2_38197
151	24.19	c2_22995
152			c1_3803	0.0407
153			c2_11923	0.0271
154	24.75	c2_47658
155			c2_55902	0.0005
156			c2_47659	0.001
157			c1_14127	0.0159
158			c2_23052	D
159			c2_50288	D
160			c1_14801	D
161			c2_50430	D
162			c2_50319	D
163			c2_50300	D
164			c1_14800	D
165			c2_50299	D
166	25.01	c1_11267
167	26.74	c1_11078
168	27.36	c1_15292
169			c2_43523	0.0095
170	27.69	c2_47643
171	29	c2_43511
172			c1_15618	0.0215
173	29.13	c2_55866
174			c2_55903	0.0001
175			c2_55905	0.0006
176	30.55	c1_14954
177			c2_55909	0.0001
178	32.9	c2_55908
179	36.88	c2_54598
180	39.99	c2_53296
181	41.79	c2_48317
182	43.27	c1_1802
183			c2_47398	0.0001
184			c2_5219	D
185			c2_5006	D
186	43.38	c2_53565
187	43.54	c2_47976
188			c2_57244	D
189			c2_54570	D
190			c2_52398	D
191	44	c1_12966
192			c2_38738	D
193			c2_54725	D
194			c2_53307	D
195			c2_53298	D
196			c2_38737	D
197			c2_38739	D
198			c2_47087	D
199	44.86	c2_15676
200	45.22	c2_52055
201	45.67	c1_11868
202			c2_54742	D
203			c2_54741	D
204			c2_57245	D
205			c2_51980	D
206			c2_5157	D
207			c2_52056	D
208			c1_15192	D
209			c1_14700	D
210			c1_14404	D
211			c1_14402	D
212			c1_14086	D
213			c1_11870	D
214			c1_15249	D
215			c2_40089	D
216			c2_43568	D
217			c2_44073	D
218			c2_57171	D
219			c2_56304	D
220			c2_55901	D
221			c2_54743	D
222			c2_5156	D
223			c2_50231	D
224			c2_50226	D
225			c2_49666	D
226			c2_49286	D
227			c2_49278	D
228			c2_48820	D
229			c2_48723	D
230			c2_52397	D
231			c1_15314	D
232			c1_9603	D
233			c2_13856	D
234			c2_15722	D
235			c1_5058	D
236			c2_53962	D
237			c2_16446	D
238			c1_15536	D
239			c1_15690	D
240			c1_1875	D
241			c1_4464	D
242			c2_50232	0.0211
243			c2_44375	0.0263
244	47.04	c2_50176
245			c2_5137	D
246	47.35	c1_1873
247			c2_5212	0.0069
248	47.61	c1_1881
249	47.67	c2_5145
250			c2_5155	D
251			c1_15965	0.0202
252	47.94	c2_5154
253			c2_52057	D
254			c2_48821	D
255	48.34	c2_5148
256			c2_5149	D
257	48.69	c1_15189
258	50.01	c1_14400
259			c2_57243	D
260			c2_49322	D
261			c2_49323	D
262			c2_57241	D
263	51.58	c1_11996
264			c2_50838	0.0197
265			c2_50840	D
266	51.66	c2_49651
267	52.16	c1_11997
268			c1_12003	D
269			c1_11998	D
270			c1_12005	D
271			c2_40775	D
272	53.03	c1_12014
273			c2_40821	D
274			c2_40776	D
275	54.1	c1_12015
276			c2_5214	0.0275
277			c2_40777	0.0001
278			c2_50841	0.0001
279			c1_12016	0.0001
280			c2_51578	0.0159
281			c2_5217	0.028
282			c1_16071	0.0001
283			c2_5150	0.0269
284			c2_51591	D
285			c2_40779	D
286	54.29	c1_12419
287	54.7	c1_12414
288			c1_14684	D
289			c2_42374	D
290	57.05	c2_10411
291			c2_42390	0.0065
292	57.36	c1_12439
293			c1_12447	D
294			c1_12446	D
295			c2_57678	D
296			c2_57676	D
297	57.71	c2_10409
298			c2_10275	0.022
299	57.83	c1_12440
300	58.3	c1_3393
301	58.38	c2_10410
302	58.8	c2_49116
303	59.15	c2_49117
304	59.41	c1_16067
305	59.67	c2_10311
306	60.25	c2_49128
307	60.54	c1_3392
308	60.73	c2_42452
309			c2_54364	D
310			c2_55239	D
311			c1_2865	0.0316
312			c2_8507	D
313	61.75	c2_8428
314	62.63	c2_10287
315			c2_10341	D
316	63.66	c1_12442
317			c1_12424	0.043
318	64.06	c2_8295
319			c2_8240	0.0114
320			c2_8256	D
321	64.49	c2_42475
322			c2_42495	D
323			c2_42455	0.0205
324	65.11	c2_54370
325			c2_10358	0.0074
326	65.12	c2_54368
327			c2_55244	0.016
328	65.12	c2_42406
329			c2_8520	0.0002
330			c1_2799	0.0159
331			c2_8430	D
332			c2_8427	D
333	65.99	c2_10338
334	68.16	c1_1163
335			c1_1116	0.0103
336			c2_3451	0.0305
337	68.49	c2_10394
338	70.33	c1_1195
339			c2_3512	D
340	71.4	c2_54371
341			c2_42481	0.0091
342	73.1	c2_8431
343			c2_55571	0.0161
344			c2_42525	0.0222
