# Supplementary material for: Linkage Analysis and QTL Mapping Using SNP Dosage Data in a Tetraploid Potato Mapping Population
Source: PLoS One. 2013 May 21;8(5):e63939. doi: 10.1371/journal.pone.0063939 (PMC3660524; doi:10.1371/journal.pone.0063939)
Supplement: Table S6 — Order of the mapped, binned and duplicate SNPs on chromsomes I–XII. The (near) duplicate and binned markers are listed below the closest mapped marker. The recombination fraction of each binned marker with the closest mapped marker is shown in the final column. (XLS) [file pone.0063939.s007.xls]

## Sheet: July_LGVI_suppl_ed
No	Position (cM)	Mapped	Binned	Recombination frequency with closest mapped marker. D=(near)duplicate
1	0	c2_30508
2	0.14	c2_27607
3	0.67	c2_30632
4			c1_10873	0.0352
5			c2_36393	0.0352
6			c2_30612	0.0294
7			c2_36365	0.0374
8			c2_36400	D
9	1.68	c2_27606
10	1.81	c2_30557
11	2.11	c1_15726
12			c1_9250	0.0159
13			c2_30492	0.0053
14			c2_30534	D
15	2.5	c1_9229
16			c2_30501	D
17	2.63	c2_30509
18			c2_30510	D
19	2.88	c2_43944
20	2.97	c2_30596
21			c2_54011	D
22			c2_43963	D
23			c2_36453	D
24			c2_36443	D
25			c2_30627	D
26			c2_46002	0.0418
27			c2_36388	0.0271
28			c1_13638	0.0146
29			c2_45971	D
30			c1_13641	D
31	3.73	c2_54010
32			c2_30515	0.0219
33	5.1	c1_10869
34			c2_36460	D
35			c2_53250	D
36			c2_36385	D
37			c2_36456	D
38			c2_55557	0.0111
39	5.97	c2_3091
40			c2_3092	D
41			c1_10934	0.0162
42			c2_3145	D
43			c2_50183	D
44			c2_36706	D
45			c2_36709	D
46			c1_10938	D
47			c2_47001	D
48			c2_50180	D
49			c1_15811	D
50			c1_10939	D
51	6.38	c2_3127
52	7.17	c2_3135
53			c1_13644	0.0001
54			c2_45973	D
55			c2_57291	D
56			c2_55556	D
57			c1_16128	D
58	7.54	c2_27556
59	8.02	c1_11418
60			c2_27574	D
61			c2_38330	D
62	8.98	c2_55554
63	9.1	c2_38323
64			c1_9224	0.0493
65			c2_30495	D
66			c2_30631	D
67	9.89	c2_3104
68			c2_27571	0.0312
69			c2_36370	0.0014
70			c2_27559	0.0467
71			c2_27591	0.0494
72			c2_27561	0.0363
73			c2_3134	D
74			c2_27563	D
75	10.25	c2_27570
76			c2_3109	0.031
77			c2_47000	0.0002
78	11.56	c2_27620
79	12.57	c2_36708
80			c2_36710	0.0161
81			c1_925	0.0002
82			c2_3155	0.013
83	13.53	c2_56259
84			c2_47002	0.0001
85			c2_46993	0.0002
86			c2_50182	0.0135
87			c2_24266	0.0268
88			c2_24279	0.0134
89			c2_46994	D
90			c2_33933	D
91			c2_33932	D
92			c2_36721	D
93			c2_46995	D
94	14.8	c2_3146
95	14.92	c2_56971
96			c2_27564	0.0327
97			c2_32952	0.0352
98			c2_36590	0.0373
99			c2_36595	D
100	15.03	c2_53506
101	15.35	c2_35592
102	16.01	c1_9601
103			c2_12400	D
104			c2_33228	D
105			c2_18787	D
106			c2_26499	D
107			c2_26500	D
108			c2_26501	D
109			c2_12403	D
110			c1_1576	0.0001
111			c2_12398	0.0191
112	16.1	c1_14880
113			c2_46048	D
114			c2_12397	D
115			c2_17378	D
116			c2_17379	D
117			c2_4590	D
118			c2_3158	0.0327
119			c1_16656	0.0246
120			c1_10560	0.0079
121			c2_36712	0.0002
122			c2_11286	0.0186
123			c2_56974	D
124			c2_11293	D
125			c2_24050	D
126	16.36	c2_32893
127			c2_55661	0.0093
128			c2_3108	0.0447
129	16.94	c2_3153
130			c2_3162	0.0001
131			c2_27866	0.0334
132	17.91	c2_35590
133			c2_46998	0.0387
134			c2_33226	0.0191
135	18.88	c2_50220
136	18.9	c1_15085
137	19.47	c2_11314
138			c2_11318	D
139			c2_11334	D
140			c2_11333	D
141			c2_11330	D
142			c2_11319	D
143			c2_12399	0.0405
144			c2_32919	0.032
145	20.49	c2_11287
146			c1_3687	0.0326
147			c2_58126	0.0231
148			c2_17380	0.0208
149			c2_56793	D
150			c2_56794	D
151			c1_16621	D
152			c2_12402	D
153			c2_17377	D
154			c2_26498	D
155			c2_32894	D
156			c2_33230	D
157	20.7	c2_32918
158			c2_4589	0.0275
159			c1_8603	0.0113
160			c2_50222	D
161	20.99	c1_3691
162			c2_11332	D
163			c2_11315	D
164			c2_11312	D
165			c2_11309	D
166			c2_11303	D
167			c2_11294	D
168	22.26	c1_10901
169			c2_52569	D
170	22.41	c2_24311
171			c2_56055	0.0431
172	24.78	c2_24322
173	25.83	c2_56059
174	26.53	c2_43059
175	26.63	c2_43093
176	27.17	c2_37611
177	27.95	c1_12409
178	28.17	c2_37626
179			c1_12691	0.0263
180			c2_43064	D
181			c2_24297	D
182			c2_37603	D
183			c2_37615	D
184			c2_42346	D
185			c2_42348	D
186			c2_42351	D
187			c2_42355	D
188			c2_51771	D
189			c2_43068	D
190			c2_51774	D
191			c2_51772	D
192			c2_51760	D
193			c2_51761	D
194			c2_43109	D
195			c2_43074	D
196	28.2	c2_27867
197			c1_13422	0.0321
198	28.75	c2_50221
199			c1_9846	0.0186
200	29.6	c2_42349
201			c2_42353	D
202			c2_51756	0.0271
203	31.59	c2_31592
204	33.15	c2_33375
205			c2_51758	0.0207
206			c2_51769	D
207	34.13	c2_31585
208			c2_31603	D
209			c2_31600	D
210			c2_31642	D
211			c2_31586	D
212			c2_57888	D
213			c2_54220	D
214			c2_31605	D
215			c2_33314	D
216			c2_56056	0.0158
217			c2_51757	0.0474
218			c2_56057	D
219	34.34	c2_31648
220	36.66	c2_49052
221			c2_43113	D
222	37.02	c2_43135
223	37.34	c2_40237
224			c2_52390	D
225	37.66	c2_52385
226	37.7	c2_54029
227	38.01	c2_57018
228			c1_16470	0.0117
229			c2_40236	0.0004
230			c2_40266	0.0393
231			c2_40242	D
232	38.82	c2_57014
233	39.33	c1_11276
234	39.35	c2_43116
235	40.93	c2_55700
236	41.07	c2_39576
237			c2_52767	D
238	41.53	c1_8131
239			c1_8133	D
240	41.79	c1_12051
241			c2_53053	D
242	42.27	c2_36151
243			c2_46172	0.0477
244	42.44	c1_11275
245			c2_57172	D
246			c2_57016	D
247			c2_57408	D
248			c2_49883	D
249			c2_39626	D
250			c2_37774	D
251			c2_37766	D
252			c2_37756	D
253			c2_57019	D
254			c2_43123	D
255			c1_11707	D
256	43.13	c2_54194
257	43.74	c2_39581
258	45.05	c1_8132
259			c2_25947	D
260			c2_47484	D
261	45.29	c2_25926
262	45.65	c2_57989
263			c2_47782	0.0003
264	46.58	c2_54060
265			c2_5791	0.0498
266			c2_5836	D
267	47.7	c2_41407
268			c2_31970	0.0293
269	48.84	c2_31156
270			c2_29216	0.0423
271	49.47	c2_31144
272	50.08	c1_2067
273	50.7	c2_31179
274			c2_5774	D
275			c1_11137	0.0049
276			c1_13155	0.0456
277	51.05	c1_2065
278			c2_5864	D
279	51.17	c2_33777
280			c2_33891	D
281	52.38	c1_15371
282	52.41	c2_31180
283			c1_2117	0.0213
284	52.58	c1_2071
285	52.74	c1_10646
286			c2_31181	D
287			c2_33830	D
288			c2_16804	D
289	52.96	c1_2086
290	53.17	c2_5845
291	53.33	c1_2082
292			c1_2090	D
293			c2_5769	D
294			c2_5793	D
295			c2_5775	D
296	53.85	c1_2112
297	54.03	c2_5835
298			c2_5868	D
299			c1_10130	0.0001
300			c2_33871	0.0001
301			c2_5869	D
302			c1_2060	D
303	54.17	c1_2116
304	54.22	c1_2064
305			c2_5812	D
306			c2_5771	D
307			c2_5784	D
308			c2_5858	D
309	54.6	c2_41405
310			c2_41406	D
311			c2_41412	D
312			c2_56145	D
313	54.93	c1_13135
314	56.5	c1_2960
315	56.62	c1_2953
316			c2_8867	D
317			c1_3003	D
318	57.41	c1_3011
319			c2_8664	0.0005
320			c1_3012	D
321			c2_9004	D
322			c2_8999	D
323	58.36	c2_8788
324			c2_8904	0.0092
325	59.07	c1_2978
326	59.67	c2_8787
327			c2_8707	0.0227
328			c2_8792	0.019
329	60.59	c2_8832
330	61.01	c1_2944
331			c2_8663	D
332			c2_8661	D
333			c2_9009	D
334			c2_9005	D
335			c2_9002	D
336			c2_9001	D
337			c2_8966	D
338			c2_8662	D
339			c2_8660	D
340			c2_9006	0.0001
341	61.62	c2_8650
342	61.96	c2_22247
343			c2_22289	D
344			c1_6994	0.0286
345			c2_29204	0.0293
346			c1_7695	0.0354
347			c2_24169	0.0387
348			c1_7005	D
349			c2_22335	D
350			c2_22336	D
351	62.58	c1_6992
352			c2_24229	0.0399
353			c2_22375	0.0416
354			c2_29165	0.0469
355			c2_24064	0.0405
356	64.39	c2_8652
357	64.88	c1_7031
358			c2_22404	D
359			c1_7040	D
360			c1_7041	D
361			c1_7688	D
362			c1_7700	D
363			c1_7704	D
364			c2_24152	D
365	65.78	c2_22334
366			c1_7044	0.0151
367	67.1	c2_24115
368			c1_8867	0.024
369			c2_1950	0.0004
370			c1_7679	0.0004
371			c2_29187	D
372	68.74	c1_7678
373			c1_7680	D
374			c1_7681	D
375	70.11	c2_29186
376	74.44	c1_11144
377	74.74	c1_3126
378			c1_3130	D
379			c2_9247	D
380			c2_41189	0.002
381			c2_50259	0.0146
382			c2_41210	D
383	76.04	c1_13951
384			c2_9137	D
385			c1_15063	D
386			c2_9202	D
387	76.91	c2_9176
388			c2_9193	D
389			c2_9292	0.0316
390			c1_14613	0.0001
391			c1_14614	D
392	77.99	c2_50798
393	79.03	c2_50800
394	80.6	c2_50796
395			c2_50799	D
396			c2_50802	D
397			c2_37357	0.0347
398			c2_37339	0.0007
399			c2_29169	0.0011
400			c2_56590	D
401	82.37	c1_3098
402			c2_9043	D
403	90.79	c2_9099
404			c2_9233	D
405			c1_16127	0.0324
406			c1_8679	D
