# Supplementary material for: Linkage Analysis and QTL Mapping Using SNP Dosage Data in a Tetraploid Potato Mapping Population
Source: PLoS One. 2013 May 21;8(5):e63939. doi: 10.1371/journal.pone.0063939 (PMC3660524; doi:10.1371/journal.pone.0063939)
Supplement: Table S7 — Order of the mapped, binned and duplicate SNPs on chromsomes I–XII. The (near) duplicate and binned markers are listed below the closest mapped marker. The recombination fraction of each binned marker with the closest mapped marker is shown in the final column. (XLS) [file pone.0063939.s008.xls]

## Sheet: Sheet1
No	Position (cM)	Mapped	Binned	Recombination frequency with closest mapped marker. D=(near)duplicate
1	0	c1_10825
2	1.04	c2_38828
3			c2_38893	D
4			c2_38900	D
5			c2_46113	D
6	2.89	c1_15913
7			c2_54651	D
8	4.04	c1_11534
9			c2_38872	D
10	4.07	c1_11521
11			c1_11523	D
12	5.5	c1_15912
13			c1_12208	0.0001
14	5.84	c2_38871
15			c2_38873	D
16	6.12	c1_15909
17	6.62	c2_46110
18	8.39	c1_10836
19			c2_40470	0.0179
20	9.22	c1_13663
21			c2_46101	D
22	9.92	c1_15906
23			c1_15911	D
24			c2_54652	D
25	11.21	c1_13671
26			c2_46099	0.0001
27			c1_11519	0.0003
28			c1_15462	0.0004
29			c1_11520	D
30	12.86	c2_26200
31	13.76	c1_10781
32	14.94	c2_26197
33			c2_53200	0.0001
34	15.03	c2_45643
35	17.15	c2_26165
36	18.84	c1_16229
37			c2_55838	D
38			c2_26211	0.0002
39			c1_16222	0.0002
40	19.39	c2_36833
41	22.81	c2_55985
42			c2_55986	D
43			c1_14735	0.0235
44			c1_15485	0.0215
45			c2_45798	0.0117
46			c1_13594	0.0432
47			c2_47004	0.0117
48	24.64	c2_43588
49			c2_46755	D
50			c2_46398	D
51	25.54	c1_11935
52			c2_16004	0.0482
53	26.01	c1_15484
54			c2_52374	D
55			c2_4477	0.0008
56	27.09	c2_49849
57			c2_2000	0.0001
58			c2_13882	0.0001
59			c1_8215	0.0001
60			c2_6581	0.0405
61			c2_56659	0.0423
62	27.11	c2_48715
63	28.07	c2_46707
64			c2_46710	D
65			c2_46715	D
66			c2_46708	0.0001
67	31.84	c2_31369
68	33.44	c2_2031
69	35.9	c1_3141
70	39.38	c1_7381
71			c2_23075	D
72	43.57	c2_45445
73			c2_33493	0.01
74	44.46	c2_33489
75	44.95	c1_13481
76			c1_13483	D
77	46.3	c2_45196
78			c1_7994	0.0001
79			c2_25205	D
80	47.57	c1_13378
81			c2_45176	D
82			c2_45179	D
83			c2_46322	0.0307
84			c2_45177	0.0002
85	47.85	c1_10031
86			c2_45436	D
87			c2_45180	0.0324
88	48.1	c2_25233
89	48.47	c2_45188
90			c1_10000	0.0197
91	49.05	c2_25219
92	49.15	c2_25220
93	50.18	c2_25261
94	50.67	c2_46329
95	50.89	c2_25265
96	52.96	c1_6244
97	54.65	c2_19899
98			c1_8707	0.0005
99			c2_26008	0.0158
100			c2_28228	0.0003
101	55.28	c2_19804
102			c2_19860	0.0001
103	56.64	c1_6240
104			c2_38764	0.0003
105	58.59	c2_35051
106	58.67	c2_35058
107	59.42	c2_35100
108	59.45	c2_26005
109			c2_35057	D
110			c2_35049	D
111			c2_26007	D
112			c2_26011	0.0001
113			c2_26003	0.0001
114	59.94	c2_35053
115			c2_35061	D
116			c2_35078	D
117	61.91	c1_9898
118			c2_28223	0.0158
119	61.96	c1_9878
120			c2_26124	0.0267
121	63.62	c1_9918
122	64.1	c2_28171
123			c2_33045	0.0001
124			c1_8150	0.0001
125			c2_26012	0.0001
126	64.16	c1_8713
127			c2_28226	D
128			c2_28309	D
129			c1_8708	0.0071
130			c2_28217	0.0071
131			c2_28186	D
132	65.99	c2_42760
133	66.28	c2_42759
134	66.68	c2_42757
135			c2_12432	0.0135
136	67.23	c2_12404
137	68.16	c2_12531
138			c1_4029	0.0047
139	68.69	c2_12405
140	68.69		c2_42763	D
141			c2_42758	0.0003
142			c2_42762	D
143	68.85	c1_12597
144	70.11	c2_12522
145	70.13	c2_12600
146	70.52	c2_12526
147	71.42	c2_12595
148			c2_12596	D
149	71.54	c2_12720
150			c2_51513	D
151	72.05	c2_12602
152	72.66	c2_12601
153			c2_12597	0.0369
154	72.87	c2_12528
155	73.78	c2_12527
156			c2_12565	0.0293
157	74.39	c2_16824
158			c2_16831	D
159			c2_30475	D
160	76.46	c2_16846
161			c2_51533	D
162			c2_12599	0.0379
163			c2_12696	D
164	77.81	c2_30460
165	78.33	c2_30428
166			c2_30446	D
167	79.56	c2_30465
168	80.92	c2_18683
169			c2_28903	0.0252
170			c2_33277	D
171			c2_33278	D
172	81.3	c2_18659
173			c2_28845	0.0263
174			c1_5994	0.0003
175	82.38	c1_9219
176	82.38	c2_18664
177			c1_5988	0.0287
178	83	c2_18570
179			c2_18661	D
180			c2_18667	D
181			c2_18666	D
182			c2_18663	D
183			c2_18656	D
184			c2_18680	0.0003
185	84.18	c2_18573
186	84.87	c1_8819
187	86.96	c2_28846
188	88.34	c2_28847
189			c2_57213	D
190			c2_28848	D
191			c2_28850	D
192			c2_28851	D
193			c2_57217	D
194	89.99	c2_28875
