# Supplementary material for: Linkage Analysis and QTL Mapping Using SNP Dosage Data in a Tetraploid Potato Mapping Population
Source: PLoS One. 2013 May 21;8(5):e63939. doi: 10.1371/journal.pone.0063939 (PMC3660524; doi:10.1371/journal.pone.0063939)
Supplement: Table S8 — Order of the mapped, binned and duplicate SNPs on chromsomes I–XII. The (near) duplicate and binned markers are listed below the closest mapped marker. The recombination fraction of each binned marker with the closest mapped marker is shown in the final column. (XLS) [file pone.0063939.s009.xls]

## Sheet: July_LGVIII
No	Position (cM)	Mapped	Binned	Recombination frequency with closest mapped marker. D=(near)duplicate
1	0	c2_30067
2			c2_34103	0.0411
3			c2_50041	0.0002
4			c2_34179	0.0279
5			c2_26938	0.0083
6			c2_30066	0.0246
7			c2_30052	0.0324
8	2.5	c2_58229
9	4.16	c2_51954
10			c2_54456	0.0315
11			c2_32702	0.0248
12			c1_8508	0.0248
13			c2_24404	0.0248
14			c2_24403	0.028
15			c2_29043	0.0336
16			c2_26919	0.0495
17			c1_8516	0.0495
18			c2_32710	0.0218
19			c1_8854	0.0495
20			c1_14884	0.0248
21			c2_32704	D
22			c2_51957	D
23			c2_30073	D
24			c2_57765	D
25			c2_29044	D
26			c2_27485	D
27			c2_57750	D
28			c1_8522	D
29			c1_8518	D
30	8.89	c2_19626
31	11.1	c2_44957
32			c2_34109	0.0001
33			c1_13229	0.0348
34			c2_34117	0.0001
35	12.18	c2_29282
36			c1_14166	0.0005
37			c1_14959	0.0002
38			c1_13230	0.0006
39			c2_34564	0.0064
40			c2_34085	0.0254
41			c2_44954	D
42			c1_6252	D
43			c2_53177	D
44			c2_57590	D
45			c2_52857	D
46			c2_52856	D
47			c2_7785	D
48			c2_19949	D
49			c2_19438	D
50			c2_34065	D
51			c2_34563	D
52			c1_15451	D
53	12.48	c2_53880
54			c1_15876	0.0108
55			c2_34091	0.0001
56			c2_19429	0.0211
57			c1_6262	0.0001
58			c1_9167	D
59			c2_34082	D
60	14.21	c2_29283
61	15.44	c2_50849
62			c2_24407	0.032
63			c1_15756	0.0002
64			c2_33766	0.0001
65			c2_27473	0.033
66	16.73	c1_14174
67	19.1	c1_11442
68	22.5	c2_32310
69	22.63	c2_49243
70	22.91	c1_15416
71			c2_28598	0.0314
72			c2_28521	0.0459
73			c2_53903	D
74	23.17	c2_49246
75	23.3	c2_49245
76	23.82	c2_56491
77	24.14	c2_41463
78			c1_7740	0.0475
79			c2_24406	D
80	24.53	c2_2748
81	24.67	c1_14542
82			c1_836	D
83			c2_32803	D
84			c2_32277	D
85			c2_16549	0.0003
86			c2_41467	0.0006
87			c2_30272	0.0001
88	24.72	c1_819
89			c1_12161	0.0293
90	24.86	c2_2754
91			c2_2780	D
92	25.11	c1_823
93	25.23	c2_55227
94	25.61	c2_2753
95	26.4	c2_51329
96			c2_32309	0.0113
97	26.86	c2_15834
98			c2_51053	0.015
99	26.89	c2_44304
100			c1_16676	0.0106
101			c2_51328	0.0001
102			c2_2729	0.0375
103			c2_44305	D
104	27.2	c2_45759
105			c1_12162	0.0298
106			c1_821	0.0002
107			c2_2744	D
108			c2_2757	D
109			c2_32280	D
110			c2_32287	D
111			c2_32291	D
112	27.47	c2_44307
113	28.27	c2_33386
114			c2_47444	D
115			c2_33405	D
116			c2_33403	D
117			c2_48182	0.01
118	28.38	c1_13043
119	28.38	c2_45751
120			c2_49596	0.0375
121			c2_52702	0.0004
122			c2_49598	D
123	28.6	c1_15045
124	28.68	c2_47459
125	29.02	c1_15048
126			c2_51052	0.0411
127	29.61	c2_51374
128	30.09	c1_11562
129			c2_40320	0.0203
130			c2_49600	0.0002
131	30.21	c1_12166
132	31.43	c2_44303
133			c2_48184	0.0401
134			c1_14271	0.0207
135			c2_47468	0.0104
136	33.81	c1_5100
137			c2_28641	0.0343
138			c2_50715	0.0322
139			c2_44296	0.0349
140			c2_44299	0.0133
141			c2_44295	0.0106
142			c2_50151	0.0106
143	34.13	c1_14763
144			c2_28580	0.0413
145	34.24	c2_15826
146			c2_15829	D
147			c2_33400	0.0003
148	34.38	c2_15796
149			c2_44274	0.0126
150			c2_28634	0.0424
151	34.53	c2_33422
152			c1_13586	0.0005
153			c2_33381	0.0224
154			c2_44331	D
155	34.86	c2_18883
156	35.1	c2_18873
157	35.54	c2_15818
158	35.94	c2_41044
159			c2_15859	0.0106
160	36.19	c2_18892
161	36.8	c2_18924
162			c2_58350	0.0168
163			c2_18945	0.0111
164	37.39	c2_18918
165	39.59	c2_28548
166			c2_28568	D
167			c2_49337	D
168			c2_49378	0.0158
169			c1_8769	0.0001
170	40.32	c2_15803
171			c2_50150	0.0276
172			c2_50153	D
173	40.63	c2_44298
174	41.74	c2_28588
175	42.16	c2_49375
176			c2_28483	0.0176
177			c2_34705	0.0316
178			c2_49377	0.0001
179	42.89	c2_53854
180			c2_52700	0.0103
181			c2_49379	0.0236
182			c2_49592	0.0421
183	44	c1_15692
184	45.03	c1_15868
185			c2_52699	D
186			c2_49602	D
187			c2_7353	0.0283
188			c1_13116	0.0138
189	45.69	c2_28550
190	46.38	c2_28637
191			c2_49603	0.0261
192			c2_49601	0.0481
193			c2_28555	0.0001
194	47.06	c2_28636
195	47.56	c2_28635
196	48.27	c2_36731
197			c2_48441	D
198	48.45	c2_48447
199			c1_10397	0.0158
200			c2_36748	0.0203
201			c2_49604	0.0316
202			c2_36749	0.0001
203			c2_36779	D
204			c2_34698	D
205			c2_34717	D
206			c2_34709	D
207	49.33	c2_52025
208	50.36	c2_19075
209			c2_19125	D
210			c2_19017	D
211			c2_19013	D
212	50.66	c2_34710
213			c2_5332	0.0263
214			c2_36781	0.0263
215	51.5	c2_34758
216			c2_36747	0.0001
217	52.52	c1_8291
218			c1_8235	0.0211
219			c2_34608	0.0015
220	52.84	c2_48450
221	53.71	c1_10390
222			c2_34566	D
223	55.74	c2_19018
224			c2_19144	0.0033
225			c1_6052	0.002
226			c2_19135	D
227	56.34	c2_19080
228	56.62	c1_16495
229			c1_5499	D
230			c2_16995	D
231			c1_8237	D
232			c2_17060	0.0136
233	56.84	c1_8293
234			c2_34640	D
235			c2_34639	D
236			c2_34632	D
237			c2_34635	D
238			c2_34636	D
239	57.84	c1_10391
240			c2_56726	0.0262
241			c2_57559	0.0001
242	58.19	c2_16994
243	58.95	c1_5566
244			c1_5567	D
245			c2_17133	0.0229
246			c1_8760	0.0346
247			c1_8764	D
248			c1_8765	D
249			c2_16135	D
250			c2_28476	D
251			c2_28482	D
252			c1_8763	D
253	59.13	c2_19020
254			c1_1909	0.0482
255	60.09	c1_10384
256	60.2	c1_5483
257			c1_5546	D
258	61.87	c1_5560
259			c2_17094	D
260			c1_5587	D
261	62.32	c2_34634
