# Supplementary material for: Linkage Analysis and QTL Mapping Using SNP Dosage Data in a Tetraploid Potato Mapping Population
Source: PLoS One. 2013 May 21;8(5):e63939. doi: 10.1371/journal.pone.0063939 (PMC3660524; doi:10.1371/journal.pone.0063939)
Supplement: Table S9 — Order of the mapped, binned and duplicate SNPs on chromsomes I–XII. The (near) duplicate and binned markers are listed below the closest mapped marker. The recombination fraction of each binned marker with the closest mapped marker is shown in the final column. (XLS) [file pone.0063939.s010.xls]

## Sheet: July_LGIX_suppl
No	Position (cM)	Mapped	Binned	Recombination frequency with closest mapped marker. D=(near)duplicate
1	0	c2_39034
2	1.62	c2_39031
3			c2_39082	0.0248
4			c2_39083	D
5	3.8	c1_1051
6			c1_1052	D
7			c1_973	D
8			c2_3323	D
9	13.03	c2_3368
10	14.34	c1_1053
11			c2_3353	D
12			c2_3345	0.0003
13	16.38	c2_3305
14	18.76	c1_992
15	20.21	c2_3363
16			c1_1020	0.0069
17	20.79	c1_1029
18			c2_3321	D
19			c2_3320	D
20	21.85	c2_39035
21	22.44	c1_14393
22			c1_14394	D
23	23.62	c1_1000
24			c1_988	D
25			c1_977	D
26	24.25	c1_3612
27	25.25	c1_11572
28			c2_3969	0.0002
29	26.91	c2_3962
30	27.9	c1_3596
31	29.13	c2_11021
32	30.85	c2_4192
33			c2_4048	0.0248
34	32.05	c1_3597
35	32.53	c1_1341
36			c2_52240	0.0421
37	33.59	c2_10906
38			c1_1420	0.0459
39			c1_9652	0.0218
40			c2_3984	0.0475
41			c2_10962	0.0197
42	36.59	c2_4187
43	37.23	c2_13281
44	38.49	c2_13194
45	38.69	c1_4206
46			c2_13180	D
47			c2_13133	D
48			c1_4238	D
49			c2_13177	D
50			c2_4045	0.0003
51			c2_10958	0.0003
52	38.99	c2_3997
53	40.2	c1_4243
54			c2_13188	D
55	41.12	c2_4414
56	41.69	c2_52517
57	42.87	c1_15353
58	44.58	c2_13273
59			c1_4248	0.0112
60			c2_13132	0.009
61	46.09	c1_14783
62			c2_13211	D
63			c1_4282	D
64			c1_4222	D
65			c2_13134	0.0001
66			c1_4237	0.0001
67			c2_13135	D
68	46.4	c1_14674
69	47.62	c1_13785
70			c2_46427	D
71			c2_54613	D
72			c2_46431	D
73			c2_21309	D
74	47.78	c1_14676
75	47.85	c1_14668
76			c2_52523	0.0003
77	47.88	c2_23449
78	48.36	c2_4400
79	48.59	c2_31989
80	48.72	c1_15780
81	49.02	c2_58236
82	49.44	c2_38526
83	49.74	c1_211
84			c2_21320	D
85			c2_6679	D
86			c2_53375	D
87			c2_46030	D
88			c2_4381	D
89			c2_33625	D
90			c2_3205	D
91			c2_1916	D
92			c2_53376	D
93	49.8	c2_1484
94			c2_4391	D
95			c2_689	D
96			c2_6680	D
97			c2_21318	D
98			c2_21313	D
99			c2_44951	0.0062
100			c2_44952	0.0403
101	49.82	c2_31991
102	50.11	c1_8210
103	50.12	c2_1918
104	50.58	c2_23426
105			c2_55129	D
106	50.7	c2_52898
107	50.94	c1_16394
108			c2_58373	D
109			c2_56692	D
110			c2_26515	D
111	51.29	c2_23431
112			c2_16279	0.0436
113			c2_16278	0.0433
114			c2_13139	0.0005
115	51.88	c1_6476
116			c2_20458	D
117	52.06	c2_16315
118			c2_16276	0.0353
119	52.51	c2_22762
120	52.69	c1_5217
121			c2_56168	D
122	53.04	c2_20464
123			c1_8013	0.0482
124	53.68	c2_27658
125			c2_27643	0.0079
126	54.09	c2_4385
127	54.88	c2_27666
128	56.23	c1_4087
129	56.81	c1_4077
130			c1_4086	D
131			c2_12779	D
132			c2_12778	D
133			c2_12760	D
134			c2_12787	D
135			c2_12783	D
136	57.68	c1_4083
137			c1_4084	D
138			c1_4090	D
139			c2_12789	D
140			c2_12788	0.0123
141			c1_4091	0.0205
142			c2_12784	0.0246
143	57.86	c2_12807
144	59.82	c2_44824
145			c2_45887	D
146	62.81	c1_6192
147			c1_6176	0.0479
148	68.73	c1_13996
149			c2_14636	0.0279
150			c2_14637	D
151	70.11	c1_13515
152	72.58	c2_4197
153			c1_11898	0.0264
154			c1_11900	D
155			c2_4196	D
156	73.91	c1_16413
157			c2_44822	0.0003
158	74.97	c2_14635
159			c2_52532	0.0001
160	75.13	c1_16459
161			c2_51155	D
162			c2_54867	D
163			c2_39499	D
164	76.3	c2_4034
165	79.58	c2_43012
166	80.37	c2_22024
167			c2_46795	0.0122
168			c2_21999	0.0122
169			c1_8944	0.0363
170			c1_8390	0.039
171			c2_22003	0.0183
172			c2_43023	0.0358
173			c2_22072	0.0183
174	80.49	c2_20588
175			c2_20589	D
176			c2_3068	0.0104
177			c2_20668	0.0001
178			c1_11866	0.0098
179			c2_20640	0.0001
180			c2_40033	D
181			c2_40075	D
182	80.72	c1_8415
183			c2_26945	D
184			c2_40032	D
185	81.14	c1_11907
186			c2_52544	D
187			c2_14640	D
188	81.61	c2_22049
189			c2_22040	0.0067
190			c2_46796	0.0067
191			c2_22033	0.0067
192			c2_22050	0.0067
193			c2_29317	0.0199
194			c2_40848	0.0463
195			c2_40867	D
196			c2_22069	D
197	84.58	c1_6585
198	84.95	c1_13883
199	86.9	c2_46797
200	87.12	c2_2992
201	89.54	c1_6571
202			c2_20758	D
203			c2_20698	D
204	91.13	c2_29945
205			c1_1386	0.0385
206	92.25	c2_40078
207			c2_40085	D
208			c2_40086	D
209			c2_43242	D
210	92.53	c2_29981
211			c2_40879	0.0494
212			c2_40883	0.0494
213	99.44	c1_8574
214			c2_27719	D
215			c2_27762	0.0165
216	109.07	c1_2319
217			c2_680	D
218			c2_1486	D
219			c2_1514	D
220			c2_55124	D
221			c2_1511	0.0349
222			c1_364	0.0001
223			c2_4200	0.0153
224			c2_23439	0.0001
225			c2_31988	0.0134
226			c2_6333	D
227			c2_31990	D
228			c2_53556	D
229			c1_449	D
230			c2_21331	D
231			c2_4430	D
232			c2_48537	D
233			c2_50638	D
234			c2_6674	D
235			c1_8212	D
236			c2_1908	D
237			c2_21314	D
238	110	c2_681
239			c1_11473	0.0001
240			c2_49642	0.0418
241			c2_4205	D
242	112.08	c2_1493
243			c1_216	0.0001
244			c2_16275	0.0002
245			c2_22761	0.0144
246			c2_4567	D
247	121.61	c1_11853
248			c2_3063	0.0001
249			c2_3066	D
250			c2_2960	D
251			c2_3084	D
