# Supplementary material for: Linkage Analysis and QTL Mapping Using SNP Dosage Data in a Tetraploid Potato Mapping Population
Source: PLoS One. 2013 May 21;8(5):e63939. doi: 10.1371/journal.pone.0063939 (PMC3660524; doi:10.1371/journal.pone.0063939)
Supplement: Table S10 — Order of the mapped, binned and duplicate SNPs on chromsomes I–XII. The (near) duplicate and binned markers are listed below the closest mapped marker. The recombination fraction of each binned marker with the closest mapped marker is shown in the final column. (XLS) [file pone.0063939.s011.xls]

## Sheet: Sheet1
No	Position (cM)	Mapped	Binned	Recombination frequency with closest mapped marker. D=(near)duplicate
1	0	c2_919
2	1.86	c1_357
3	2.48	c2_44249
4	4.52	c2_1181
5	4.75	c2_1113
6	4.97	c1_16114
7			c1_287	D
8			c2_1077	D
9			c2_1092	D
10			c2_1096	D
11			c2_1097	D
12			c2_984	D
13			c2_873	D
14			c2_1103	D
15	5.34	c2_942
16	5.51	c2_1155
17			c1_289	0.015
18	5.83	c2_1157
19	5.84	c2_34458
20			c2_24711	0.0418
21			c2_24717	D
22	6.57	c1_13025
23			c2_34461	D
24	6.65	c2_944
25			c1_274	0.0001
26			c2_826	0.0112
27			c2_939	0.0112
28			c2_950	D
29	7.36	c2_54122
30			c1_13006	0.0188
31	8.55	c2_44266
32	8.71	c1_307
33	9.33	c2_42733
34			c2_24739	0.0412
35			c1_7801	0.0244
36			c2_32740	0.0347
37			c2_42734	0.049
38			c2_32790	0.0346
39			c2_32786	0.029
40			c1_11801	0.0247
41			c1_11804	D
42			c1_12584	D
43			c1_11806	D
44			c1_11802	D
45			c1_7793	D
46			c1_7803	D
47	9.98	c1_335
48	11.12	c2_32739
49	12.96	c1_9799
50	13.28	c2_9021
51			c2_63	0.0289
52			c1_1	0.0288
53			c2_33008	0.0345
54			c1_7	D
55			c2_1898	D
56			c2_52793	D
57			c2_49184	D
58			c2_47	D
59			c2_45	D
60			c2_37	D
61			c2_34	D
62			c2_1905	D
63			c2_1903	D
64	13.72	c1_14045
65	14.16	c1_6068
66	14.5	c1_16651
67	14.9	c1_3049
68			c2_46146	D
69			c1_3060	D
70	14.92	c1_14047
71			c1_14048	D
72			c1_14053	D
73			c2_32777	0.0001
74	15.01	c2_32768
75			c2_32779	0.0213
76	15.06	c1_13681
77			c2_46144	D
78			c1_3057	D
79			c1_3052	D
80			c1_3051	D
81	15.27	c1_13682
82			c1_13683	D
83	15.49	c2_44264
84	15.52	c1_14531
85			c2_33005	D
86	15.64	c2_9028
87	16.06	c2_1209
88			c2_1108	0.0199
89			c2_1101	0.0159
90			c2_54139	0.0209
91			c2_1066	0.0213
92	17.21	c2_38273
93	18.41	c2_40523
94	18.56	c1_12588
95			c1_7805	D
96			c2_57296	D
97			c2_24747	D
98			c2_19222	0.0338
99			c2_19224	D
100	20.82	c2_11679
101	21.2	c1_10369
102			c2_55085	0.0458
103			c2_54951	0.0263
104	22.06	c2_54933
105	25.07	c2_41395
106			c2_41376	0.0216
107			c2_55861	0.0323
108			c2_41381	D
109			c2_41392	D
110	25.54	c2_41391
111			c2_41393	D
112			c2_40831	0.0001
113			c2_48928	0.0001
114			c2_41387	D
115			c2_41394	D
116			c2_48929	D
117	26.15	c2_41396
118			c2_56515	0.0246
119			c2_54993	0.0004
120			c2_56514	D
121	26.96	c1_12031
122	27.85	c2_48927
123	28.39	c2_48926
124	29.6	c1_11991
125			c1_16001	D
126	30.47	c2_40837
127	30.77	c2_40833
128	31.97	c1_12039
129	32.41	c1_13526
130	32.96	c2_40826
131	33.31	c1_13524
132			c2_45602	D
133			c2_45603	D
134			c2_45606	D
135			c2_45611	D
136			c1_13531	D
137			c2_45600	D
138			c1_13530	D
139	35.14	c2_40757
140			c2_52621	D
141			c2_40766	D
142			c2_40765	D
143			c2_40763	D
144			c2_40762	D
145	35.28	c2_25510
146	35.53	c2_25485
147	36.02	c1_16351
148	36.81	c2_25471
149	37.06	c1_8019
150	37.37	c1_8020
151			c2_25469	D
152			c1_8021	D
153	38.47	c2_55948
154			c2_56344	D
155			c2_56345	D
156	38.8	c2_57640
157	39	c1_16653
158			c1_16654	D
159	39.25	c2_57641
160	39.84	c1_11535
161			c1_11539	D
162			c2_38917	D
163	40.48	c1_11540
164	40.77	c2_53064
165	40.9	c2_31395
166	41.01	c1_15218
167			c2_53950	D
168			c2_45691	D
169			c2_53943	D
170			c2_53947	D
171			c2_53949	D
172			c2_34308	0.0369
173			c2_51301	0.0001
174	41.62	c1_15590
175			c2_54862	D
176	42.92	c2_53944
177	43.2	c1_15219
178	43.66	c2_27827
179	44.3	c2_27806
180			c2_27808	D
181	44.41	c2_27831
182	44.72	c2_53948
183	45.31	c2_45686
184			c2_53945	0.014
185			c2_53946	0.0119
186			c2_51083	0.014
187	45.34	c2_45692
188	47.67	c2_51202
189			c2_51215	D
190			c2_37932	0.0395
191			c2_53951	0.0343
192			c2_27821	0.0335
193	47.87	c2_57625
194	48.03	c2_51213
195	48.33	c1_14992
196	49.92	c2_55819
197			c1_11319	0.0139
198	50.45	c2_34306
199			c1_4990	0.0304
200			c2_15528	0.0006
201			c2_48119	0.0005
202	50.77	c1_10297
203	51.01	c2_15606
204			c2_15530	0.0344
205	52.37	c2_54992
206	53.79	c2_48126
207			c1_9027	0.0147
208	54.66	c2_15603
209	60.15	c2_48118
210	61.5	c1_7190
211			c2_45242	0.0456
212			c2_45245	D
213			c2_45244	D
214	61.95	c2_41767
215			c2_45023	D
216			c2_28665	0.0289
217			c2_28725	0.0301
218			c2_28761	0.0332
219	63.33	c1_9056
220			c2_48123	0.0445
221	64.29	c2_29740
222	65.05	c1_9058
223			c1_9060	D
224			c1_7165	0.0263
225			c2_48121	0.0002
226	65.55	c2_48964
227	66.05	c1_9059
228			c2_29739	D
229	66.96	c1_14476
230	67.15	c2_28697
231			c2_15536	0.0003
232			c2_15535	0.0003
233			c2_28666	0.0066
234	67.4	c2_45239
235	69.6	c2_49017
236	69.84	c1_12229
237	70.38	c1_12236
238	70.74	c1_13268
239			c2_41769	D
240			c2_28656	0.0158
241	70.94	c1_7148
242			c2_41725	0.0001
243			c2_22744	0.0182
244			c1_7187	0.0306
245			c1_7189	0.0184
246			c2_29744	D
247	71.89	c1_13246
248			c2_28740	D
249			c1_12220	0.0103
250			c2_28789	0.0199
251			c2_45235	0.0242
252			c2_41770	0.01
253			c2_41744	0.0401
254			c2_41719	D
255			c2_41765	D
