# Supplementary material for: Linkage Analysis and QTL Mapping Using SNP Dosage Data in a Tetraploid Potato Mapping Population
Source: PLoS One. 2013 May 21;8(5):e63939. doi: 10.1371/journal.pone.0063939 (PMC3660524; doi:10.1371/journal.pone.0063939)
Supplement: Table S12 — Order of the mapped, binned and duplicate SNPs on chromsomes I–XII. The (near) duplicate and binned markers are listed below the closest mapped marker. The recombination fraction of each binned marker with the closest mapped marker is shown in the final column. (XLS) [file pone.0063939.s013.xls]

## Sheet: Sheet1
No	Position (cM)	Mapped	Binned	Recombination frequency with closest mapped marker. D=(near)duplicate
1	0	c1_7744
2			c2_24562	0.0016
3			c2_24556	0.0293
4	0.44	c2_24535
5			c2_24536	D
6			c1_7766	0.0192
7	1.98	c2_24561
8	2.85	c2_24563
9	3.47	c2_25372
10	4.03	c2_24586
11	4.94	c2_24466
12			c2_24534	D
13			c2_24558	D
14			c2_24595	D
15	5.07	c2_16238
16	6.46	c2_16204
17			c2_16182	0.0269
18	7.69	c2_16200
19	10.85	c1_11725
20	11.36	c2_39741
21	11.64	c2_43774
22			c2_27960	0.0309
23	12.66	c1_5198
24			c2_16156	D
25	12.99	c2_16169
26	15.1	c2_27929
27	15.42	c2_27994
28	16.31	c1_12895
29	16.66	c1_8632
30	16.96	c2_27931
31			c2_27926	0.0152
32			c2_31290	0.0006
33			c2_27930	D
34	18.64	c2_27992
35	19.13	c2_50983
36			c1_8631	0.0316
37			c2_27963	D
38			c2_27970	D
39			c2_28006	D
40			c2_28012	D
41			c2_28008	D
42			c2_27962	D
43			c2_27928	D
44			c1_8635	D
45	21.64	c2_28007
46			c2_28009	D
47			c2_31336	0.0125
48			c2_46513	0.0364
49			c1_15641	0.0458
50	22.9	c2_49206
51			c2_49209	D
52			c1_8646	0.0317
53	23.45	c2_46299
54	23.67	c2_49201
55			c2_27993	0.0414
56	25.86	c2_46510
57	26.84	c1_7770
58			c2_24646	D
59			c2_24645	D
60			c2_24644	D
61			c2_1542	0.0053
62			c2_34789	0.0107
63			c2_34775	0.0081
64			c2_24654	0.0215
65			c2_24653	0.0159
66	28.09	c2_27396
67	28.79	c2_48890
68			c2_53931	D
69	29.78	c2_34776
70			c2_34777	0.0285
71	30.11	c2_27414
72	30.56	c2_3255
73	30.7	c2_32120
74			c2_40745	0.0417
75			c2_40748	D
76	30.73	c2_34807
77	31.45	c2_27397
78	31.83	c2_27379
79			c2_57453	0.0447
80	31.87	c2_54922
81	31.89	c2_53918
82			c2_34780	0.0248
83	32.18	c2_3185
84			c2_54919	D
85			c2_54916	0.0001
86			c2_54917	0.0267
87	32.4	c2_34803
88			c2_49199	0.0474
89	32.52	c2_53924
90			c2_34762	0.0183
91	34.41	c2_48900
92			c1_9646	0.0211
93			c2_27390	D
94	34.69	c2_27398
95	37.23	c2_40751
96			c2_18995	0.0211
97	38.11	c2_21336
98	38.59	c2_38367
99	38.95	c2_19722
100			c2_33630	D
101			c2_51049	D
102			c2_51047	D
103	39.14	c1_10050
104			c1_8914	D
105	39.22	c2_48012
106	39.4	c2_16300
107	39.58	c2_30296
108	39.97	c2_45808
109			c2_16294	0.0159
110			c2_16915	D
111			c2_53205	D
112			c2_56163	D
113			c2_16298	D
114	40.23	c1_4502
115			c1_8581	D
116	40.44	c1_10054
117			c2_50136	D
118			c2_5951	D
119			c2_5934	D
120			c2_58209	D
121			c2_57161	D
122			c2_53383	D
123			c2_51046	D
124			c2_41097	D
125			c1_13066	D
126			c2_50134	D
127			c2_50133	D
128			c2_48392	D
129			c2_50137	D
130			c2_45743	D
131			c1_14759	D
132			c1_14767	D
133			c2_4214	D
134			c2_29304	D
135			c1_15033	D
136			c1_15034	D
137			c1_16695	D
138			c1_16696	D
139			c1_403	D
140			c1_4486	D
141			c2_27921	D
142			c2_27788	D
143			c2_27779	D
144			c2_27773	D
145			c2_27771	D
146			c2_48391	D
147			c2_19729	D
148			c2_19727	D
149			c2_19718	D
150			c2_16930	D
151			c2_16921	D
152			c2_16920	D
153			c2_16914	D
154			c2_16299	D
155			c2_16286	D
156			c2_58210	D
157			c2_13951	D
158			c2_10060	D
159			c2_10047	D
160			c1_8913	D
161			c2_10055	0.0421
162			c2_44926	0.0158
163			c2_44928	D
164			c2_44932	D
165	40.59	c2_18992
166	41.35	c2_43152
167	41.83	c2_56341
168			c1_5784	0.0158
169			c2_17615	D
170			c2_17617	D
171	41.99	c2_45807
172			c2_48010	D
173			c2_45812	D
174			c2_45811	D
175	42.25	c2_45819
176			c2_45820	0.0001
177	42.37	c1_14197
178			c2_48013	D
179	42.5	c2_48014
180	42.72	c2_48011
181	42.83	c2_49683
182	43.56	c1_14869
183			c1_14870	D
184			c2_18788	0.0144
185	43.61	c2_45803
186	43.62	c2_17613
187	43.89	c2_18791
188	44.06	c1_14396
189	44.27	c2_18855
190			c2_18816	0.0002
191			c1_12702	0.0275
192			c2_18842	D
193	44.71	c2_18825
194	45.06	c2_17752
195			c2_17757	0.0299
196	45.55	c2_43895
197	46.36	c2_57478
198	47.03	c2_23251
199	47.08	c1_7495
200			c2_23303	D
201	47.33	c1_12406
202	47.41	c2_23250
203	47.5	c2_18822
204	48.35	c2_23256
205	48.42	c2_23284
206	48.48	c2_23258
207	48.71	c2_23308
208	49.48	c2_18848
209			c2_52568	D
210			c2_52567	D
211	50.18	c2_48482
212			c2_48470	0.0115
213			c2_48483	D
214	50.27	c2_23320
215	50.43	c2_50816
216	50.64	c1_11644
217			c2_23254	D
218			c2_39374	D
219			c2_39392	D
220	50.75	c2_42328
221	51.76	c2_18838
222	52.38	c2_32519
223			c2_57398	D
224	52.54	c2_23253
225			c1_7489	0.0158
226			c2_23337	D
227	54.03	c2_32517
228	57.63	c2_6471
229	57.76	c2_32077
230	58.46	c1_2333
231			c1_2366	0.0263
232	62.29	c2_7902
233			c2_50859	0.0423
234			c2_7917	0.0001
235			c1_2350	0.0316
236			c2_6487	D
237	62.72	c2_7916
238			c2_7995	0.0311
239			c2_7988	0.0202
240	63.32	c2_7915
241	65.4	c2_7958
242	65.81	c1_2727
243	69.05	c2_46224
244	70.85	c1_1954
245			c2_8037	0.0198
246	72.31	c1_15889
247			c2_54628	D
248			c2_5385	0.0419
249	74.68	c2_5474
250			c1_13697	0.0131
251			c2_5389	D
252			c2_5399	D
253			c2_46226	D
254			c2_5386	D
255	76.79	c2_5388
256			c2_50875	0.0103
257	77.3	c1_1985
258			c2_57484	D
259			c2_5463	D
260			c2_5391	0.0004
261	77.61	c2_5574
262	78.25	c2_5552
263	78.71	c2_5461
264	78.99	c2_57482
265	79.55	c2_5440
266	80.72	c2_5713
267	81.69	c2_5446
268			c2_5507	D
269	81.98	c1_1923
270			c1_1944	0.0204
271	82.23	c2_57483
272	83.53	c1_16129
273			c1_16131	D
274			c2_5458	D
275			c2_5443	D
276			c2_5409	D
277			c1_1959	D
278	87.12	c1_1968
